# Supplementary material for: Machine learning identifies immune-perinatal predictors of infantile hemangioma
Source: Front Pediatr. 2025 Nov 3;13:1662381. doi: 10.3389/fped.2025.1662381 (PMC12620500; doi:10.3389/fped.2025.1662381)
Supplement: Supplementary Table S1 — Comparison of clinical indicators between patients with hemangioma and those without hemangioma. [file Supplementaryfile1.xlsx]

## Sheet: Sheet1
Variables		All (N=1466)	Hemangioma (N=81)	Not-hemangioma (N=1385)	P-value
Sex	Female	1014(69.168)	58(71.605)	956(69.025)	0.625
	Male	452(30.832)	23(28.395)	429(30.975)
Age	＜35	1172(79.945)	38(46.914)	1134(81.877)	<0.001
	≥35	294(20.055)	43(53.086)	251(18.123)
Age*	＜35	986(67.258)	47(58.025)	939(67.798)	0.068
	≥35	480(32.742)	34(41.975)	446(32.202)
ASA	＜3	1322(90.177)	65(80.247)	1257(90.758)	0.002
	≥3	144(9.823)	16(19.753)	128(9.242)
Drinking history	No	1128(76.944)	65(80.247)	1063(76.751)	0.468
	Yes	338(23.056)	16(19.753)	322(23.249)
Smoking history	No	1322(90.177)	71(87.654)	1251(90.325)	0.432
	Yes	144(9.823)	10(12.346)	134(9.675)
Drinking history*	No	1016(69.304)	28(34.568)	988(71.336)	<0.001
	Yes	450(30.696)	53(65.432)	397(28.664)
Smoking history*	No	1226(83.629)	72(88.889)	1154(83.321)	0.188
	Yes	240(16.371)	9(11.111)	231(16.679)
Family history	No	1272(86.767)	66(81.481)	1206(87.076)	0.149
	Yes	194(13.233)	15(18.519)	179(12.924)
History of miscarriage	No	1189(81.105)	64(79.012)	1125(81.227)	0.621
	Yes	277(18.895)	17(20.988)	260(18.773)
First pregnancy	No	1220(83.220)	59(72.840)	1161(83.827)	0.01
	Yes	246(16.780)	22(27.160)	224(16.173)
Hormonal therapy	No	1152(78.581)	61(75.309)	1091(78.773)	0.46
	Yes	314(21.419)	20(24.691)	294(21.227)
Anemia	No	1346(91.814)	67(82.716)	1279(92.347)	0.002
	Yes	120(8.186)	14(17.284)	106(7.653)
CHD	No	1258(85.812)	62(76.543)	1196(86.354)	0.014
	Yes	208(14.188)	19(23.457)	189(13.646)
Hyperlipidemia	No	1048(71.487)	59(72.840)	989(71.408)	0.781
	Yes	418(28.513)	22(27.160)	396(28.592)
Infection during pregnancy	No	1124(76.671)	69(85.185)	1055(76.173)	0.062
	Yes	342(23.329)	12(14.815)	330(23.827)
Gestational hypertension	No	1048(71.487)	46(56.790)	1002(72.347)	0.003
	Yes	418(28.513)	35(43.210)	383(27.653)
Gestational diabetes mellitus	No	1010(68.895)	33(40.741)	977(70.542)	<0.001
	Yes	456(31.105)	48(59.259)	408(29.458)
ALB	≥30 g/l	1146(78.172)	56(69.136)	1090(78.700)	0.043
	＜30 g/l	320(21.828)	25(30.864)	295(21.300)
Mode of delivery	Vaginal delivery	1213(82.742)	57(70.370)	1156(83.466)	0.002
	Cesarean section	253(17.258)	24(29.630)	229(16.534)
Multiple pregnancy	No	1162(79.263)	38(46.914)	1124(81.155)	<0.001
	Yes	304(20.737)	43(53.086)	261(18.845)
Preterm birth	No	1291(88.063)	45(55.556)	1246(89.964)	<0.001
	Yes	175(11.937)	36(44.444)	139(10.036)
Placental abnormalities	No	1445(98.568)	78(96.296)	1367(98.700)	0.077
	Yes	21(1.432)	3(3.704)	18(1.300)
Nuchal cord	No	1317(89.836)	68(83.951)	1249(90.181)	0.071
	Yes	149(10.164)	13(16.049)	136(9.819)
Low birth weight infant	No	1310(89.359)	32(39.506)	1278(92.274)	<0.001
	Yes	156(10.641)	49(60.494)	107(7.726)
SGA	No	1200(81.855)	54(66.667)	1146(82.744)	<0.001
	Yes	266(18.145)	27(33.333)	239(17.256)
Apgar score	≥7	1306(89.086)	52(64.198)	1254(90.542)	<0.001
	＜7	160(10.914)	29(35.802)	131(9.458)
VEGF level	＜115 pg/mL	1189(81.105)	34(41.975)	1155(83.394)	<0.001
	≥115 pg/mL	277(18.895)	47(58.025)	230(16.606)
CRP level	＜10 mg/l	1062(72.442)	38(46.914)	1024(73.935)	<0.001
	≥10 mg/l	404(27.558)	43(53.086)	361(26.065)
SAA level	＜10 mg/l	1178(80.355)	31(38.272)	1147(82.816)	<0.001
	≥10 mg/l	288(19.645)	50(61.728)	238(17.184)
NLR	＜3	1110(75.716)	66(81.481)	1044(75.379)	0.213
	≥3	356(24.284)	15(18.519)	341(24.621)
TNF-α	＜8 pg/mL	1174(80.082)	62(76.543)	1112(80.289)	0.412
	≥8 pg/mL	292(19.918)	19(23.457)	273(19.711)
IL-6	＜7 pg/mL	1225(83.561)	64(79.012)	1161(83.827)	0.256
	≥7 pg/mL	241(16.439)	17(20.988)	224(16.173)
