# Supplementary material for: Machine learning identifies immune-perinatal predictors of infantile hemangioma
Source: Front Pediatr. 2025 Nov 3;13:1662381. doi: 10.3389/fped.2025.1662381 (PMC12620500; doi:10.3389/fped.2025.1662381)
Supplement: Supplementary Table S2 — Raw Data. [file Supplementaryfile2.xlsx]

## Sheet: Sheet1
number	Sex	SGA	Father_age	Mother_age	Mode_of_delivery	ASA	Mother_drinking_history	Mother_smoking_history	Father_smoking_history	Father_drinking_history	Family_history	MP	Preterm_birth	Low_birth_weight_infant	ALB	Hormonal_therapy	Infection_during_pregnancy	Gestational_hypertension	Gestational_diabetes_mellitus	Anemia	Apgar_score	CHD	FP	Hyperlipidemia	Placental_abnormalities	CRP_level	SAA level	History_of_miscarriage	VEGF_level	Nuchal_cord	IL_6	Tumor Necrosis Factor-alpha	NLR	Hemangioma	group	Age at onset	Lesion size	Lesion type	Localization	Lesions with complications	Number of lesions
1	Male	No	＜35	≥35	Cesarean section	＜3	No	Yes	No	Yes	Yes	Yes	No	No	＜30 g/l	Yes	No	Yes	Yes	No	＜7	No	No	Yes	No	＜10 mg/l	≥10 mg/l	No	＜115 pg/mL	Yes	＜7 pg/mL	＜8 pg/mL	≥3	Yes	internal validation set	1	15	Localized	Head and neck	No complications	Single
2	Female	No	＜35	＜35	Vaginal delivery	＜3	Yes	No	Yes	Yes	Yes	Yes	No	Yes	＜30 g/l	No	Yes	No	Yes	Yes	≥7	No	No	No	No	＜10 mg/l	≥10 mg/l	Yes	＜115 pg/mL	No	≥7 pg/mL	＜8 pg/mL	＜3	Yes	internal validation set	26	9.5	Segmental	Head and neck	No complications	Single
3	Male	Yes	＜35	≥35	Cesarean section	＜3	No	Yes	No	Yes	No	No	Yes	No	＜30 g/l	Yes	No	Yes	Yes	No	＜7	Yes	No	No	No	≥10 mg/l	≥10 mg/l	No	≥115 pg/mL	No	＜7 pg/mL	≥8 pg/mL	＜3	Yes	internal validation set	22	9.7	Localized	Head and neck	Ulceration	Single
4	Female	Yes	≥35	＜35	Cesarean section	≥3	No	No	No	Yes	No	Yes	No	No	≥30 g/l	Yes	No	Yes	No	No	≥7	No	No	Yes	No	≥10 mg/l	＜10 mg/l	Yes	＜115 pg/mL	Yes	＜7 pg/mL	≥8 pg/mL	＜3	Yes	internal validation set	6	3.5	Localized	Face	No complications	Single
5	Female	No	＜35	≥35	Vaginal delivery	≥3	No	No	No	Yes	Yes	Yes	Yes	Yes	＜30 g/l	Yes	Yes	Yes	Yes	No	≥7	Yes	No	No	No	＜10 mg/l	≥10 mg/l	Yes	≥115 pg/mL	Yes	≥7 pg/mL	≥8 pg/mL	≥3	Yes	internal validation set	10	1.9	Indeterminate	Head and neck	Obstruction (auditory canal, airway)	Single
6	Female	No	＜35	≥35	Cesarean section	＜3	No	No	No	No	No	No	No	No	≥30 g/l	Yes	Yes	No	Yes	No	≥7	No	No	Yes	Yes	＜10 mg/l	＜10 mg/l	No	≥115 pg/mL	No	＜7 pg/mL	＜8 pg/mL	＜3	Yes	internal validation set	256	7.2	Segmental	Head and neck	Ulceration	Multiple
7	Female	No	＜35	≥35	Vaginal delivery	＜3	Yes	Yes	Yes	Yes	Yes	Yes	No	No	＜30 g/l	No	Yes	No	Yes	Yes	＜7	No	Yes	No	No	＜10 mg/l	≥10 mg/l	No	＜115 pg/mL	Yes	＜7 pg/mL	＜8 pg/mL	＜3	Yes	internal validation set	5	1.1	Localized	Trunk	No complications	Multiple
8	Male	No	＜35	≥35	Cesarean section	＜3	No	No	No	No	No	No	Yes	Yes	≥30 g/l	Yes	No	No	No	No	≥7	No	No	No	No	≥10 mg/l	＜10 mg/l	No	＜115 pg/mL	No	＜7 pg/mL	≥8 pg/mL	＜3	Yes	internal validation set	23	2	Indeterminate	Face	Obstruction (auditory canal, airway)	Single
9	Female	No	＜35	≥35	Vaginal delivery	＜3	Yes	No	No	Yes	No	Yes	Yes	Yes	＜30 g/l	No	No	No	No	Yes	≥7	Yes	No	No	No	＜10 mg/l	≥10 mg/l	No	＜115 pg/mL	Yes	＜7 pg/mL	≥8 pg/mL	＜3	Yes	internal validation set	41	6.9	Localized	Head and neck	No complications	Multiple
10	Male	No	≥35	≥35	Vaginal delivery	＜3	Yes	No	No	Yes	No	Yes	Yes	Yes	≥30 g/l	No	No	No	No	Yes	≥7	Yes	No	No	No	≥10 mg/l	＜10 mg/l	No	＜115 pg/mL	No	≥7 pg/mL	≥8 pg/mL	＜3	Yes	internal validation set	21	5.2	Localized	Face	No complications	Single
11	Male	No	＜35	≥35	Cesarean section	＜3	No	Yes	No	Yes	No	No	No	No	≥30 g/l	No	No	No	Yes	No	＜7	No	No	No	No	≥10 mg/l	≥10 mg/l	Yes	＜115 pg/mL	No	≥7 pg/mL	≥8 pg/mL	＜3	Yes	internal validation set	5	10.5	Indeterminate	Trunk	No complications	Single
12	Female	Yes	≥35	＜35	Cesarean section	＜3	No	No	No	No	No	No	No	No	＜30 g/l	No	No	Yes	Yes	Yes	≥7	Yes	Yes	No	No	＜10 mg/l	≥10 mg/l	Yes	≥115 pg/mL	No	＜7 pg/mL	＜8 pg/mL	≥3	Yes	internal validation set	18	8.9	Localized	Head and neck	No complications	Single
13	Female	No	＜35	≥35	Vaginal delivery	＜3	No	No	No	No	No	Yes	No	Yes	＜30 g/l	No	No	Yes	No	No	≥7	No	Yes	No	No	≥10 mg/l	≥10 mg/l	No	＜115 pg/mL	No	＜7 pg/mL	＜8 pg/mL	＜3	Yes	internal validation set	12	11.5	Localized	Head and neck	No complications	Single
14	Male	Yes	≥35	≥35	Vaginal delivery	≥3	No	No	No	Yes	No	Yes	Yes	No	≥30 g/l	No	No	Yes	Yes	No	≥7	No	Yes	Yes	No	≥10 mg/l	≥10 mg/l	Yes	≥115 pg/mL	No	＜7 pg/mL	＜8 pg/mL	≥3	Yes	internal validation set	4	1.4	Localized	Head and neck	Ulceration	Single
15	Female	No	≥35	＜35	Vaginal delivery	≥3	No	No	No	Yes	No	Yes	No	No	≥30 g/l	No	No	Yes	Yes	No	＜7	No	No	No	No	＜10 mg/l	≥10 mg/l	No	≥115 pg/mL	No	＜7 pg/mL	＜8 pg/mL	＜3	Yes	internal validation set	20	2	Localized	Face	No complications	Single
16	Female	Yes	＜35	＜35	Vaginal delivery	＜3	No	No	No	Yes	No	Yes	No	Yes	≥30 g/l	No	No	Yes	Yes	No	＜7	No	No	No	No	≥10 mg/l	≥10 mg/l	No	≥115 pg/mL	No	＜7 pg/mL	＜8 pg/mL	≥3	Yes	internal validation set	200	14.7	Localized	Head and neck	No complications	Single
17	Female	No	≥35	＜35	Vaginal delivery	＜3	Yes	No	No	No	No	Yes	No	No	≥30 g/l	No	No	No	No	No	≥7	No	Yes	Yes	No	≥10 mg/l	＜10 mg/l	Yes	＜115 pg/mL	No	＜7 pg/mL	＜8 pg/mL	＜3	Yes	internal validation set	6	8.7	Localized	Extremities	Ulceration	Single
18	Female	Yes	＜35	＜35	Vaginal delivery	＜3	No	No	No	Yes	No	No	Yes	Yes	≥30 g/l	No	No	No	No	No	＜7	No	No	No	No	≥10 mg/l	≥10 mg/l	No	≥115 pg/mL	No	＜7 pg/mL	＜8 pg/mL	＜3	Yes	internal validation set	15	11.2	Indeterminate	Head and neck	No complications	Single
19	Male	No	≥35	≥35	Vaginal delivery	＜3	No	No	No	Yes	No	No	Yes	Yes	≥30 g/l	No	No	No	No	No	＜7	Yes	No	Yes	No	≥10 mg/l	≥10 mg/l	Yes	≥115 pg/mL	No	＜7 pg/mL	＜8 pg/mL	＜3	Yes	internal validation set	7	1.5	Indeterminate	Head and neck	No complications	Multiple
20	Female	No	≥35	≥35	Vaginal delivery	＜3	Yes	No	No	Yes	No	Yes	Yes	No	≥30 g/l	No	Yes	No	Yes	No	＜7	No	Yes	No	No	≥10 mg/l	≥10 mg/l	No	＜115 pg/mL	No	≥7 pg/mL	＜8 pg/mL	＜3	Yes	internal validation set	14	14.9	Indeterminate	Trunk	No complications	Single
21	Male	No	≥35	≥35	Cesarean section	≥3	Yes	No	No	No	No	No	Yes	Yes	≥30 g/l	No	No	No	Yes	No	≥7	No	No	No	No	＜10 mg/l	≥10 mg/l	No	≥115 pg/mL	No	＜7 pg/mL	＜8 pg/mL	＜3	Yes	internal validation set	74	5.3	Localized	Face	No complications	Multiple
22	Female	No	＜35	≥35	Cesarean section	＜3	No	No	No	No	Yes	No	No	Yes	≥30 g/l	No	No	No	Yes	No	≥7	No	No	No	No	＜10 mg/l	≥10 mg/l	No	＜115 pg/mL	No	＜7 pg/mL	＜8 pg/mL	＜3	Yes	internal validation set	11	3.4	Segmental	Trunk	Obstruction (auditory canal, airway)	Single
23	Female	Yes	≥35	＜35	Vaginal delivery	＜3	Yes	No	No	Yes	No	Yes	No	Yes	≥30 g/l	No	No	Yes	Yes	No	＜7	No	No	No	No	≥10 mg/l	≥10 mg/l	Yes	≥115 pg/mL	No	＜7 pg/mL	≥8 pg/mL	＜3	Yes	internal validation set	14	15	Localized	Head and neck	Ulceration	Single
24	Female	Yes	＜35	＜35	Vaginal delivery	＜3	No	No	Yes	No	No	No	No	Yes	≥30 g/l	No	No	Yes	Yes	No	＜7	No	No	Yes	No	＜10 mg/l	≥10 mg/l	No	＜115 pg/mL	No	＜7 pg/mL	≥8 pg/mL	＜3	Yes	internal validation set	158	8.8	Localized	Head and neck	Ulceration	Single
25	Female	No	＜35	≥35	Cesarean section	≥3	Yes	No	No	No	No	No	Yes	No	≥30 g/l	No	No	Yes	No	No	≥7	No	No	Yes	No	＜10 mg/l	≥10 mg/l	No	≥115 pg/mL	No	＜7 pg/mL	＜8 pg/mL	≥3	Yes	internal validation set	14	7.4	Localized	Trunk	Ulceration	Single
26	Male	No	＜35	＜35	Cesarean section	＜3	Yes	No	No	Yes	No	Yes	Yes	Yes	≥30 g/l	Yes	Yes	No	No	No	≥7	No	No	No	No	≥10 mg/l	≥10 mg/l	No	≥115 pg/mL	No	≥7 pg/mL	≥8 pg/mL	≥3	Yes	internal validation set	9	11.9	Localized	Head and neck	No complications	Single
27	Male	No	≥35	≥35	Vaginal delivery	≥3	No	No	No	Yes	No	No	Yes	No	≥30 g/l	No	No	No	No	No	＜7	No	No	No	No	＜10 mg/l	≥10 mg/l	Yes	≥115 pg/mL	No	＜7 pg/mL	≥8 pg/mL	≥3	Yes	internal validation set	26	11.4	Localized	Face	No complications	Single
28	Female	No	≥35	＜35	Cesarean section	＜3	No	No	No	Yes	No	Yes	Yes	No	＜30 g/l	No	No	No	No	No	≥7	Yes	No	No	No	≥10 mg/l	≥10 mg/l	No	＜115 pg/mL	No	＜7 pg/mL	＜8 pg/mL	＜3	Yes	internal validation set	38	1.6	Localized	Face	No complications	Single
29	Female	No	＜35	≥35	Cesarean section	＜3	No	No	No	No	No	Yes	No	Yes	≥30 g/l	No	No	Yes	Yes	No	＜7	No	Yes	No	No	≥10 mg/l	＜10 mg/l	No	＜115 pg/mL	No	≥7 pg/mL	≥8 pg/mL	＜3	Yes	internal validation set	79	9.8	Indeterminate	Head and neck	Ulceration	Single
30	Female	No	＜35	≥35	Vaginal delivery	＜3	No	No	Yes	No	Yes	Yes	No	Yes	＜30 g/l	Yes	No	Yes	Yes	Yes	≥7	No	Yes	No	No	＜10 mg/l	≥10 mg/l	No	≥115 pg/mL	No	＜7 pg/mL	≥8 pg/mL	＜3	Yes	internal validation set	23	13	Indeterminate	Head and neck	No complications	Multiple
31	Female	Yes	＜35	≥35	Vaginal delivery	＜3	No	No	No	Yes	Yes	No	Yes	Yes	＜30 g/l	No	No	Yes	Yes	Yes	≥7	Yes	No	No	No	＜10 mg/l	≥10 mg/l	No	≥115 pg/mL	No	＜7 pg/mL	＜8 pg/mL	＜3	Yes	internal validation set	27	12.2	Localized	Head and neck	No complications	Single
32	Male	No	＜35	≥35	Vaginal delivery	＜3	Yes	No	No	Yes	No	No	Yes	Yes	＜30 g/l	Yes	No	Yes	No	No	≥7	Yes	Yes	No	No	＜10 mg/l	≥10 mg/l	Yes	＜115 pg/mL	No	＜7 pg/mL	＜8 pg/mL	＜3	Yes	internal validation set	19	6	Localized	Head and neck	Ulceration	Single
33	Female	Yes	≥35	＜35	Vaginal delivery	＜3	No	Yes	Yes	No	Yes	Yes	Yes	Yes	≥30 g/l	Yes	No	No	No	No	≥7	No	No	No	No	≥10 mg/l	＜10 mg/l	No	＜115 pg/mL	No	＜7 pg/mL	＜8 pg/mL	＜3	Yes	internal validation set	22	4.4	Localized	Face	No complications	Multiple
34	Male	Yes	≥35	＜35	Vaginal delivery	＜3	No	No	No	No	Yes	Yes	No	No	≥30 g/l	No	No	No	Yes	No	≥7	No	No	No	No	≥10 mg/l	≥10 mg/l	No	≥115 pg/mL	No	＜7 pg/mL	＜8 pg/mL	＜3	Yes	internal validation set	25	7.5	Indeterminate	Head and neck	Infection (along with ulceration)	Single
35	Male	No	＜35	≥35	Vaginal delivery	＜3	Yes	No	No	Yes	No	Yes	No	No	≥30 g/l	No	No	No	Yes	No	≥7	Yes	Yes	No	No	≥10 mg/l	≥10 mg/l	No	≥115 pg/mL	No	＜7 pg/mL	＜8 pg/mL	≥3	Yes	internal validation set	27	13.3	Segmental	Head and neck	No complications	Single
36	Female	Yes	≥35	≥35	Vaginal delivery	＜3	No	No	Yes	No	No	No	Yes	Yes	≥30 g/l	No	No	No	No	No	≥7	No	Yes	Yes	No	≥10 mg/l	≥10 mg/l	No	＜115 pg/mL	No	＜7 pg/mL	＜8 pg/mL	＜3	Yes	internal validation set	65	2.1	Segmental	Head and neck	No complications	Single
37	Female	No	≥35	≥35	Vaginal delivery	＜3	No	No	No	Yes	No	No	Yes	Yes	≥30 g/l	No	No	No	Yes	No	≥7	No	Yes	Yes	No	＜10 mg/l	≥10 mg/l	No	＜115 pg/mL	No	≥7 pg/mL	＜8 pg/mL	≥3	Yes	internal validation set	26	13.9	Localized	Head and neck	Ulceration	Single
38	Female	Yes	＜35	≥35	Cesarean section	＜3	No	No	No	Yes	No	Yes	No	Yes	≥30 g/l	No	No	No	Yes	No	≥7	No	Yes	Yes	No	＜10 mg/l	≥10 mg/l	Yes	≥115 pg/mL	No	＜7 pg/mL	＜8 pg/mL	≥3	Yes	internal validation set	9	11.2	Localized	Face	Threat to vision	Multiple
39	Female	No	≥35	≥35	Vaginal delivery	≥3	Yes	No	No	Yes	No	Yes	Yes	Yes	≥30 g/l	No	No	No	No	No	≥7	No	No	Yes	Yes	＜10 mg/l	≥10 mg/l	No	≥115 pg/mL	No	＜7 pg/mL	≥8 pg/mL	＜3	Yes	internal validation set	4	10.7	Localized	Head and neck	Ulceration	Single
40	Female	Yes	≥35	＜35	Vaginal delivery	＜3	Yes	No	No	Yes	No	No	No	Yes	≥30 g/l	No	No	No	No	No	≥7	No	No	Yes	No	≥10 mg/l	＜10 mg/l	Yes	≥115 pg/mL	No	＜7 pg/mL	＜8 pg/mL	＜3	Yes	internal validation set	41	5.3	Indeterminate	Perineum	No complications	Single
41	Female	No	≥35	≥35	Vaginal delivery	＜3	No	No	No	Yes	No	Yes	Yes	Yes	≥30 g/l	No	No	No	Yes	No	≥7	No	No	Yes	No	＜10 mg/l	≥10 mg/l	No	＜115 pg/mL	No	＜7 pg/mL	≥8 pg/mL	≥3	Yes	internal validation set	7	1.8	Localized	Extremities	No complications	Single
42	Male	Yes	≥35	≥35	Vaginal delivery	＜3	No	No	No	No	No	Yes	Yes	Yes	≥30 g/l	No	No	Yes	Yes	No	＜7	No	No	No	No	≥10 mg/l	≥10 mg/l	No	≥115 pg/mL	No	＜7 pg/mL	＜8 pg/mL	≥3	Yes	internal validation set	16	4.2	Localized	Head and neck	No complications	Single
43	Female	No	＜35	＜35	Vaginal delivery	＜3	No	No	No	Yes	No	Yes	No	Yes	≥30 g/l	No	No	Yes	Yes	No	≥7	No	No	No	No	＜10 mg/l	≥10 mg/l	Yes	≥115 pg/mL	Yes	＜7 pg/mL	≥8 pg/mL	＜3	Yes	internal validation set	7	4.9	Localized	Head and neck	Bleeding (along with ulceration)	Multiple
44	Female	No	＜35	＜35	Vaginal delivery	≥3	No	No	No	Yes	No	Yes	No	No	≥30 g/l	No	No	No	No	No	≥7	No	No	No	No	≥10 mg/l	＜10 mg/l	No	≥115 pg/mL	Yes	＜7 pg/mL	＜8 pg/mL	＜3	Yes	internal validation set	15	3.1	Localized	Head and neck	No complications	Single
45	Female	No	＜35	＜35	Cesarean section	＜3	No	No	No	No	No	No	No	No	≥30 g/l	No	No	Yes	Yes	No	＜7	No	No	No	No	≥10 mg/l	＜10 mg/l	No	＜115 pg/mL	No	＜7 pg/mL	≥8 pg/mL	＜3	Yes	internal validation set	1	12.1	Localized	Extremities	No complications	Single
46	Female	No	≥35	＜35	Vaginal delivery	≥3	No	No	No	Yes	No	No	No	Yes	≥30 g/l	No	No	No	Yes	No	≥7	No	No	No	No	≥10 mg/l	＜10 mg/l	No	＜115 pg/mL	No	＜7 pg/mL	＜8 pg/mL	＜3	Yes	internal validation set	11	5.6	Localized	Head and neck	No complications	Multiple
47	Male	Yes	≥35	＜35	Cesarean section	＜3	No	No	No	Yes	No	Yes	No	Yes	＜30 g/l	No	No	No	Yes	No	＜7	No	No	No	No	＜10 mg/l	＜10 mg/l	No	≥115 pg/mL	Yes	≥7 pg/mL	＜8 pg/mL	＜3	Yes	internal validation set	8	6.7	Multifocal	Head and neck	No complications	Single
48	Female	Yes	＜35	＜35	Cesarean section	＜3	No	No	No	Yes	No	Yes	No	Yes	≥30 g/l	No	No	No	No	No	≥7	No	No	No	No	≥10 mg/l	＜10 mg/l	No	≥115 pg/mL	No	≥7 pg/mL	＜8 pg/mL	＜3	Yes	internal validation set	27	2	Segmental	Head and neck	No complications	Multiple
49	Female	No	＜35	＜35	Vaginal delivery	＜3	No	No	No	Yes	Yes	No	No	Yes	≥30 g/l	No	No	No	No	No	≥7	No	No	No	No	＜10 mg/l	＜10 mg/l	No	≥115 pg/mL	No	＜7 pg/mL	＜8 pg/mL	＜3	No	internal validation set
50	Male	No	＜35	＜35	Vaginal delivery	＜3	Yes	No	No	Yes	No	No	No	No	＜30 g/l	No	No	No	No	No	≥7	No	No	No	No	≥10 mg/l	＜10 mg/l	No	≥115 pg/mL	No	＜7 pg/mL	＜8 pg/mL	≥3	No	internal validation set
51	Female	No	＜35	＜35	Cesarean section	＜3	No	No	Yes	No	No	No	No	No	＜30 g/l	No	No	No	Yes	No	≥7	No	No	No	No	≥10 mg/l	＜10 mg/l	No	＜115 pg/mL	No	＜7 pg/mL	＜8 pg/mL	≥3	No	internal validation set
52	Male	No	＜35	＜35	Vaginal delivery	＜3	Yes	No	Yes	No	No	No	No	No	≥30 g/l	No	Yes	No	Yes	No	≥7	No	No	No	No	＜10 mg/l	＜10 mg/l	Yes	＜115 pg/mL	No	＜7 pg/mL	＜8 pg/mL	≥3	No	internal validation set
53	Male	No	＜35	＜35	Vaginal delivery	＜3	No	No	No	No	No	No	No	No	≥30 g/l	No	No	No	No	No	≥7	No	No	No	No	≥10 mg/l	＜10 mg/l	No	＜115 pg/mL	No	＜7 pg/mL	＜8 pg/mL	＜3	No	internal validation set
54	Male	No	＜35	＜35	Vaginal delivery	＜3	Yes	No	No	Yes	No	No	Yes	No	≥30 g/l	No	No	No	Yes	No	≥7	Yes	Yes	No	No	≥10 mg/l	＜10 mg/l	No	＜115 pg/mL	No	＜7 pg/mL	≥8 pg/mL	＜3	No	internal validation set
55	Male	No	＜35	＜35	Vaginal delivery	≥3	No	No	No	Yes	No	No	No	No	≥30 g/l	No	No	Yes	Yes	Yes	≥7	Yes	Yes	No	No	＜10 mg/l	＜10 mg/l	No	＜115 pg/mL	No	＜7 pg/mL	≥8 pg/mL	＜3	No	internal validation set
56	Male	No	＜35	＜35	Vaginal delivery	≥3	Yes	No	No	No	No	No	No	No	≥30 g/l	No	No	Yes	Yes	No	≥7	No	No	No	No	＜10 mg/l	＜10 mg/l	No	＜115 pg/mL	No	＜7 pg/mL	＜8 pg/mL	＜3	No	internal validation set
57	Female	No	≥35	＜35	Vaginal delivery	＜3	Yes	No	No	No	No	No	No	No	≥30 g/l	No	Yes	No	No	No	≥7	No	No	Yes	No	≥10 mg/l	＜10 mg/l	Yes	＜115 pg/mL	No	≥7 pg/mL	＜8 pg/mL	＜3	No	internal validation set
58	Male	No	＜35	≥35	Vaginal delivery	＜3	Yes	No	No	Yes	No	No	No	No	≥30 g/l	No	Yes	No	No	No	≥7	No	Yes	No	No	≥10 mg/l	≥10 mg/l	Yes	＜115 pg/mL	No	≥7 pg/mL	＜8 pg/mL	＜3	No	internal validation set
59	Female	Yes	≥35	≥35	Vaginal delivery	＜3	No	No	No	Yes	No	No	No	No	≥30 g/l	No	Yes	No	Yes	No	≥7	No	No	No	No	＜10 mg/l	≥10 mg/l	No	＜115 pg/mL	No	＜7 pg/mL	≥8 pg/mL	≥3	No	internal validation set
60	Female	No	＜35	≥35	Vaginal delivery	≥3	No	No	No	Yes	No	No	No	No	≥30 g/l	No	Yes	No	No	No	≥7	No	No	Yes	No	＜10 mg/l	≥10 mg/l	Yes	＜115 pg/mL	No	＜7 pg/mL	＜8 pg/mL	＜3	No	internal validation set
61	Male	Yes	≥35	＜35	Cesarean section	＜3	No	Yes	No	Yes	No	Yes	No	No	＜30 g/l	No	Yes	No	Yes	No	≥7	No	No	No	No	＜10 mg/l	＜10 mg/l	No	＜115 pg/mL	No	＜7 pg/mL	＜8 pg/mL	＜3	No	internal validation set
62	Male	No	＜35	＜35	Vaginal delivery	＜3	No	No	No	Yes	No	Yes	No	No	＜30 g/l	No	Yes	No	Yes	No	＜7	No	No	Yes	No	＜10 mg/l	＜10 mg/l	No	＜115 pg/mL	No	＜7 pg/mL	≥8 pg/mL	≥3	No	internal validation set
63	Female	No	＜35	＜35	Cesarean section	＜3	No	No	No	No	No	No	No	No	≥30 g/l	No	No	Yes	Yes	No	＜7	No	No	No	No	＜10 mg/l	＜10 mg/l	No	＜115 pg/mL	No	＜7 pg/mL	≥8 pg/mL	≥3	No	internal validation set
64	Female	No	＜35	＜35	Cesarean section	＜3	No	No	Yes	No	No	Yes	No	Yes	≥30 g/l	No	Yes	Yes	No	No	＜7	No	No	No	No	＜10 mg/l	＜10 mg/l	No	＜115 pg/mL	No	＜7 pg/mL	＜8 pg/mL	＜3	No	internal validation set
65	Female	Yes	＜35	＜35	Vaginal delivery	＜3	No	No	No	No	No	Yes	No	No	＜30 g/l	No	Yes	Yes	No	No	＜7	No	No	No	No	＜10 mg/l	＜10 mg/l	No	＜115 pg/mL	No	＜7 pg/mL	＜8 pg/mL	＜3	No	internal validation set
66	Male	No	＜35	＜35	Vaginal delivery	＜3	No	No	No	Yes	No	No	No	Yes	≥30 g/l	No	No	Yes	No	No	≥7	No	No	No	No	≥10 mg/l	＜10 mg/l	No	＜115 pg/mL	No	＜7 pg/mL	＜8 pg/mL	＜3	No	internal validation set
67	Male	No	＜35	＜35	Vaginal delivery	＜3	Yes	No	No	Yes	No	No	No	No	≥30 g/l	No	No	No	Yes	No	≥7	No	No	No	No	＜10 mg/l	＜10 mg/l	Yes	≥115 pg/mL	No	＜7 pg/mL	＜8 pg/mL	＜3	No	internal validation set
68	Female	No	＜35	＜35	Vaginal delivery	＜3	Yes	No	No	No	No	No	No	No	≥30 g/l	No	No	No	Yes	No	≥7	No	No	No	No	＜10 mg/l	＜10 mg/l	No	≥115 pg/mL	No	＜7 pg/mL	＜8 pg/mL	＜3	No	internal validation set
69	Male	No	＜35	＜35	Vaginal delivery	＜3	No	No	No	No	No	No	No	No	≥30 g/l	No	No	Yes	Yes	No	≥7	No	No	No	No	＜10 mg/l	＜10 mg/l	No	＜115 pg/mL	No	≥7 pg/mL	＜8 pg/mL	＜3	No	internal validation set
70	Male	No	＜35	＜35	Cesarean section	＜3	Yes	Yes	No	Yes	No	No	No	No	≥30 g/l	No	No	Yes	Yes	No	≥7	No	No	No	No	≥10 mg/l	＜10 mg/l	No	＜115 pg/mL	No	≥7 pg/mL	＜8 pg/mL	＜3	No	internal validation set
71	Male	Yes	＜35	＜35	Vaginal delivery	＜3	Yes	No	No	No	No	No	No	No	≥30 g/l	No	No	No	Yes	No	≥7	No	No	No	No	＜10 mg/l	＜10 mg/l	No	≥115 pg/mL	No	＜7 pg/mL	＜8 pg/mL	≥3	No	internal validation set
72	Male	Yes	＜35	＜35	Vaginal delivery	＜3	No	Yes	No	Yes	No	No	No	No	≥30 g/l	No	No	No	No	No	≥7	No	No	No	No	≥10 mg/l	＜10 mg/l	Yes	＜115 pg/mL	No	＜7 pg/mL	＜8 pg/mL	＜3	No	internal validation set
73	Male	No	＜35	＜35	Vaginal delivery	＜3	Yes	Yes	Yes	Yes	No	No	No	No	≥30 g/l	No	No	No	No	No	≥7	No	No	No	Yes	≥10 mg/l	＜10 mg/l	No	＜115 pg/mL	No	＜7 pg/mL	≥8 pg/mL	≥3	No	internal validation set
74	Female	No	≥35	＜35	Vaginal delivery	＜3	No	No	Yes	Yes	No	No	No	No	≥30 g/l	No	No	No	No	No	≥7	No	No	No	No	＜10 mg/l	＜10 mg/l	No	＜115 pg/mL	No	＜7 pg/mL	＜8 pg/mL	＜3	No	internal validation set
75	Female	No	≥35	＜35	Vaginal delivery	≥3	No	No	No	No	No	No	No	No	≥30 g/l	No	No	No	No	No	≥7	No	No	No	No	＜10 mg/l	＜10 mg/l	No	＜115 pg/mL	No	＜7 pg/mL	≥8 pg/mL	≥3	No	internal validation set
76	Male	Yes	＜35	＜35	Vaginal delivery	＜3	Yes	No	No	Yes	No	No	No	No	≥30 g/l	No	No	No	Yes	No	≥7	No	Yes	No	No	＜10 mg/l	＜10 mg/l	Yes	＜115 pg/mL	Yes	＜7 pg/mL	≥8 pg/mL	＜3	No	internal validation set
77	Male	No	＜35	＜35	Vaginal delivery	＜3	Yes	No	No	Yes	No	Yes	No	No	≥30 g/l	No	No	No	Yes	No	≥7	No	Yes	No	No	＜10 mg/l	＜10 mg/l	No	＜115 pg/mL	No	＜7 pg/mL	≥8 pg/mL	＜3	No	internal validation set
78	Female	No	＜35	＜35	Vaginal delivery	≥3	No	No	No	No	No	No	No	No	≥30 g/l	No	No	No	Yes	No	≥7	No	No	No	No	＜10 mg/l	＜10 mg/l	No	＜115 pg/mL	No	＜7 pg/mL	≥8 pg/mL	＜3	No	internal validation set
79	Male	Yes	≥35	＜35	Vaginal delivery	≥3	No	No	No	No	No	No	Yes	No	≥30 g/l	No	No	No	Yes	No	≥7	No	No	No	No	≥10 mg/l	＜10 mg/l	No	＜115 pg/mL	No	＜7 pg/mL	＜8 pg/mL	＜3	No	internal validation set
80	Male	No	≥35	＜35	Cesarean section	＜3	No	No	No	Yes	No	No	No	No	＜30 g/l	Yes	No	Yes	No	Yes	≥7	No	Yes	Yes	No	≥10 mg/l	＜10 mg/l	Yes	＜115 pg/mL	No	≥7 pg/mL	＜8 pg/mL	＜3	No	internal validation set
81	Female	Yes	＜35	＜35	Cesarean section	＜3	No	No	No	No	No	No	Yes	No	≥30 g/l	No	No	Yes	Yes	No	＜7	No	No	Yes	No	≥10 mg/l	＜10 mg/l	Yes	＜115 pg/mL	No	≥7 pg/mL	＜8 pg/mL	＜3	No	internal validation set
82	Female	No	＜35	≥35	Cesarean section	≥3	No	No	Yes	No	Yes	No	No	No	≥30 g/l	No	No	No	Yes	No	＜7	No	No	Yes	No	＜10 mg/l	≥10 mg/l	Yes	＜115 pg/mL	No	＜7 pg/mL	＜8 pg/mL	＜3	No	internal validation set
83	Male	No	＜35	≥35	Cesarean section	≥3	No	No	No	Yes	No	Yes	No	Yes	＜30 g/l	No	No	No	Yes	Yes	＜7	Yes	No	No	No	＜10 mg/l	≥10 mg/l	No	＜115 pg/mL	No	＜7 pg/mL	＜8 pg/mL	＜3	No	internal validation set
84	Male	No	＜35	＜35	Cesarean section	＜3	No	No	No	Yes	Yes	Yes	No	No	＜30 g/l	No	Yes	No	No	No	＜7	Yes	No	Yes	No	≥10 mg/l	≥10 mg/l	No	＜115 pg/mL	Yes	≥7 pg/mL	≥8 pg/mL	≥3	No	internal validation set
85	Female	No	＜35	＜35	Cesarean section	＜3	No	No	No	No	No	No	No	Yes	≥30 g/l	No	Yes	No	Yes	No	≥7	No	No	Yes	No	＜10 mg/l	＜10 mg/l	Yes	＜115 pg/mL	No	≥7 pg/mL	≥8 pg/mL	＜3	No	internal validation set
86	Male	Yes	＜35	＜35	Cesarean section	＜3	No	No	No	Yes	No	No	Yes	No	≥30 g/l	No	No	No	No	No	≥7	No	No	Yes	No	≥10 mg/l	＜10 mg/l	Yes	＜115 pg/mL	No	＜7 pg/mL	≥8 pg/mL	≥3	No	internal validation set
87	Female	No	＜35	＜35	Vaginal delivery	＜3	Yes	No	Yes	Yes	No	No	No	Yes	≥30 g/l	No	No	No	No	No	≥7	No	No	No	No	＜10 mg/l	＜10 mg/l	Yes	＜115 pg/mL	No	＜7 pg/mL	＜8 pg/mL	＜3	No	internal validation set
88	Male	No	＜35	＜35	Cesarean section	＜3	Yes	No	No	Yes	No	Yes	No	No	≥30 g/l	No	No	No	No	No	≥7	No	No	No	No	≥10 mg/l	＜10 mg/l	Yes	＜115 pg/mL	No	＜7 pg/mL	＜8 pg/mL	＜3	No	internal validation set
89	Male	No	＜35	＜35	Cesarean section	＜3	Yes	No	No	Yes	No	No	No	No	≥30 g/l	No	No	No	Yes	No	≥7	No	No	No	No	＜10 mg/l	＜10 mg/l	No	＜115 pg/mL	No	＜7 pg/mL	≥8 pg/mL	＜3	No	internal validation set
90	Female	No	＜35	＜35	Vaginal delivery	＜3	Yes	No	No	Yes	No	No	No	No	≥30 g/l	No	No	Yes	Yes	No	≥7	No	No	No	No	≥10 mg/l	＜10 mg/l	No	＜115 pg/mL	No	＜7 pg/mL	＜8 pg/mL	＜3	No	internal validation set
91	Female	Yes	≥35	＜35	Cesarean section	＜3	No	No	Yes	No	No	No	No	No	≥30 g/l	No	No	No	Yes	No	≥7	No	No	No	No	≥10 mg/l	＜10 mg/l	No	＜115 pg/mL	No	＜7 pg/mL	＜8 pg/mL	＜3	No	internal validation set
92	Male	No	≥35	＜35	Vaginal delivery	≥3	No	No	No	Yes	No	No	No	No	≥30 g/l	No	No	No	No	No	≥7	No	No	No	No	≥10 mg/l	＜10 mg/l	No	＜115 pg/mL	No	＜7 pg/mL	＜8 pg/mL	＜3	No	internal validation set
93	Female	Yes	≥35	＜35	Cesarean section	≥3	No	No	No	No	No	No	No	No	≥30 g/l	No	Yes	Yes	Yes	No	≥7	No	No	No	No	≥10 mg/l	＜10 mg/l	Yes	＜115 pg/mL	No	≥7 pg/mL	＜8 pg/mL	＜3	No	internal validation set
94	Male	No	＜35	＜35	Vaginal delivery	＜3	No	No	No	Yes	No	No	No	No	≥30 g/l	No	Yes	No	Yes	No	≥7	No	No	No	No	＜10 mg/l	＜10 mg/l	No	＜115 pg/mL	No	＜7 pg/mL	＜8 pg/mL	＜3	No	internal validation set
95	Male	No	＜35	＜35	Cesarean section	＜3	Yes	No	No	Yes	No	No	No	No	≥30 g/l	No	No	No	No	No	≥7	No	No	No	No	＜10 mg/l	＜10 mg/l	No	≥115 pg/mL	No	＜7 pg/mL	＜8 pg/mL	＜3	No	internal validation set
96	Male	Yes	＜35	＜35	Cesarean section	＜3	Yes	No	No	Yes	No	No	No	No	≥30 g/l	No	Yes	No	No	No	≥7	No	No	No	No	＜10 mg/l	＜10 mg/l	Yes	≥115 pg/mL	No	＜7 pg/mL	＜8 pg/mL	＜3	No	internal validation set
97	Female	Yes	≥35	＜35	Vaginal delivery	＜3	No	Yes	No	Yes	No	No	No	No	≥30 g/l	No	No	Yes	Yes	No	＜7	No	No	No	No	≥10 mg/l	＜10 mg/l	Yes	＜115 pg/mL	No	＜7 pg/mL	≥8 pg/mL	＜3	No	internal validation set
98	Male	No	＜35	＜35	Cesarean section	＜3	No	No	No	Yes	No	No	No	No	≥30 g/l	No	No	Yes	No	No	≥7	No	No	No	No	＜10 mg/l	＜10 mg/l	No	＜115 pg/mL	No	＜7 pg/mL	＜8 pg/mL	≥3	No	internal validation set
99	Male	No	≥35	＜35	Cesarean section	＜3	No	Yes	No	No	No	No	No	No	＜30 g/l	No	No	Yes	Yes	No	＜7	No	No	No	No	≥10 mg/l	＜10 mg/l	No	＜115 pg/mL	No	＜7 pg/mL	≥8 pg/mL	＜3	No	internal validation set
100	Female	No	＜35	＜35	Vaginal delivery	＜3	No	No	No	No	No	No	No	No	＜30 g/l	No	Yes	No	Yes	No	＜7	No	No	No	No	≥10 mg/l	＜10 mg/l	Yes	＜115 pg/mL	No	≥7 pg/mL	＜8 pg/mL	＜3	No	internal validation set
101	Female	No	＜35	＜35	Vaginal delivery	＜3	No	No	No	No	No	No	No	No	＜30 g/l	No	No	Yes	No	No	＜7	No	No	No	No	＜10 mg/l	＜10 mg/l	No	＜115 pg/mL	No	＜7 pg/mL	≥8 pg/mL	＜3	No	internal validation set
102	Female	No	＜35	＜35	Cesarean section	＜3	No	No	No	No	No	No	No	No	≥30 g/l	No	No	Yes	No	No	≥7	No	No	Yes	No	＜10 mg/l	＜10 mg/l	No	＜115 pg/mL	No	＜7 pg/mL	＜8 pg/mL	＜3	No	internal validation set
103	Male	Yes	＜35	＜35	Cesarean section	＜3	No	No	Yes	Yes	No	No	No	Yes	≥30 g/l	Yes	Yes	Yes	Yes	No	＜7	No	Yes	No	No	≥10 mg/l	＜10 mg/l	Yes	＜115 pg/mL	No	≥7 pg/mL	≥8 pg/mL	＜3	No	internal validation set
104	Male	No	≥35	＜35	Vaginal delivery	＜3	No	No	No	Yes	No	No	No	Yes	≥30 g/l	No	Yes	Yes	No	No	≥7	No	Yes	Yes	No	≥10 mg/l	≥10 mg/l	Yes	＜115 pg/mL	Yes	≥7 pg/mL	≥8 pg/mL	≥3	No	internal validation set
105	Female	No	＜35	＜35	Vaginal delivery	＜3	No	No	No	No	No	No	No	Yes	≥30 g/l	No	Yes	Yes	Yes	No	≥7	No	No	Yes	No	≥10 mg/l	＜10 mg/l	No	＜115 pg/mL	No	≥7 pg/mL	≥8 pg/mL	＜3	No	internal validation set
106	Female	No	＜35	＜35	Vaginal delivery	＜3	No	No	No	No	No	No	Yes	Yes	≥30 g/l	No	No	Yes	Yes	No	≥7	No	No	No	No	≥10 mg/l	＜10 mg/l	No	＜115 pg/mL	No	＜7 pg/mL	≥8 pg/mL	＜3	No	internal validation set
107	Male	No	＜35	＜35	Vaginal delivery	＜3	No	No	No	Yes	No	No	Yes	No	≥30 g/l	No	No	Yes	Yes	No	≥7	No	Yes	No	Yes	≥10 mg/l	≥10 mg/l	No	＜115 pg/mL	Yes	＜7 pg/mL	≥8 pg/mL	≥3	No	internal validation set
108	Female	No	＜35	≥35	Vaginal delivery	＜3	No	No	No	No	No	No	No	Yes	≥30 g/l	No	No	Yes	Yes	No	≥7	No	No	Yes	No	≥10 mg/l	≥10 mg/l	Yes	＜115 pg/mL	No	＜7 pg/mL	＜8 pg/mL	＜3	No	internal validation set
109	Female	No	＜35	＜35	Vaginal delivery	≥3	No	No	No	No	No	No	No	No	≥30 g/l	No	No	Yes	Yes	No	≥7	No	No	Yes	No	≥10 mg/l	＜10 mg/l	Yes	＜115 pg/mL	No	＜7 pg/mL	≥8 pg/mL	＜3	No	internal validation set
110	Male	No	＜35	＜35	Vaginal delivery	＜3	No	No	No	Yes	No	Yes	No	No	≥30 g/l	No	No	No	No	No	≥7	No	Yes	No	No	≥10 mg/l	＜10 mg/l	No	＜115 pg/mL	Yes	＜7 pg/mL	＜8 pg/mL	＜3	No	internal validation set
111	Female	No	＜35	＜35	Cesarean section	≥3	No	No	No	Yes	No	No	No	No	＜30 g/l	No	No	No	No	No	≥7	No	No	No	No	＜10 mg/l	＜10 mg/l	No	＜115 pg/mL	Yes	＜7 pg/mL	≥8 pg/mL	＜3	No	internal validation set
112	Female	No	＜35	＜35	Vaginal delivery	≥3	No	No	No	No	No	No	No	No	≥30 g/l	No	No	No	Yes	Yes	≥7	No	No	No	No	＜10 mg/l	＜10 mg/l	Yes	＜115 pg/mL	No	＜7 pg/mL	＜8 pg/mL	＜3	No	internal validation set
113	Female	Yes	＜35	＜35	Cesarean section	＜3	No	No	No	No	No	No	No	No	≥30 g/l	Yes	No	No	Yes	No	≥7	No	No	Yes	No	≥10 mg/l	＜10 mg/l	No	＜115 pg/mL	No	＜7 pg/mL	＜8 pg/mL	＜3	No	internal validation set
114	Female	No	＜35	＜35	Cesarean section	≥3	No	No	No	No	No	No	No	No	≥30 g/l	No	No	No	Yes	No	≥7	No	No	Yes	No	＜10 mg/l	＜10 mg/l	Yes	＜115 pg/mL	No	＜7 pg/mL	＜8 pg/mL	＜3	No	internal validation set
115	Female	No	≥35	＜35	Cesarean section	＜3	No	No	No	No	Yes	No	No	No	≥30 g/l	Yes	No	No	Yes	No	≥7	No	No	No	No	≥10 mg/l	＜10 mg/l	No	＜115 pg/mL	No	＜7 pg/mL	≥8 pg/mL	＜3	No	internal validation set
116	Female	No	＜35	＜35	Vaginal delivery	≥3	No	No	No	No	Yes	No	No	No	≥30 g/l	Yes	No	No	No	No	≥7	No	No	No	No	＜10 mg/l	＜10 mg/l	No	＜115 pg/mL	No	＜7 pg/mL	＜8 pg/mL	＜3	No	internal validation set
117	Male	No	＜35	＜35	Vaginal delivery	＜3	No	No	No	No	Yes	No	No	No	≥30 g/l	No	No	No	No	No	≥7	No	No	No	No	≥10 mg/l	＜10 mg/l	No	＜115 pg/mL	No	＜7 pg/mL	≥8 pg/mL	＜3	No	internal validation set
118	Male	No	≥35	＜35	Vaginal delivery	＜3	Yes	No	Yes	No	Yes	No	No	No	≥30 g/l	No	No	No	No	Yes	≥7	No	No	No	No	＜10 mg/l	＜10 mg/l	Yes	≥115 pg/mL	No	＜7 pg/mL	＜8 pg/mL	＜3	No	internal validation set
119	Female	No	＜35	＜35	Vaginal delivery	＜3	No	No	No	No	No	No	No	No	≥30 g/l	No	No	No	Yes	No	≥7	No	No	No	No	＜10 mg/l	＜10 mg/l	Yes	＜115 pg/mL	No	≥7 pg/mL	＜8 pg/mL	＜3	No	internal validation set
120	Female	No	≥35	＜35	Vaginal delivery	＜3	Yes	No	No	Yes	No	No	No	No	＜30 g/l	Yes	No	No	Yes	Yes	＜7	Yes	No	No	No	＜10 mg/l	＜10 mg/l	Yes	＜115 pg/mL	No	≥7 pg/mL	＜8 pg/mL	＜3	No	internal validation set
121	Female	No	＜35	＜35	Vaginal delivery	＜3	Yes	No	No	Yes	No	No	No	No	≥30 g/l	No	No	No	Yes	No	≥7	No	No	Yes	No	＜10 mg/l	＜10 mg/l	No	＜115 pg/mL	No	≥7 pg/mL	＜8 pg/mL	≥3	No	internal validation set
122	Female	No	＜35	＜35	Vaginal delivery	＜3	Yes	No	Yes	Yes	No	No	No	No	≥30 g/l	No	No	No	Yes	No	≥7	No	No	Yes	No	＜10 mg/l	＜10 mg/l	No	＜115 pg/mL	Yes	≥7 pg/mL	＜8 pg/mL	＜3	No	internal validation set
123	Male	No	＜35	＜35	Vaginal delivery	＜3	No	Yes	No	Yes	No	No	No	No	≥30 g/l	No	No	No	No	No	≥7	No	No	No	No	≥10 mg/l	＜10 mg/l	No	＜115 pg/mL	No	＜7 pg/mL	＜8 pg/mL	＜3	No	internal validation set
124	Male	No	＜35	＜35	Vaginal delivery	＜3	No	Yes	Yes	No	No	No	No	No	≥30 g/l	No	No	No	No	No	≥7	No	No	No	No	＜10 mg/l	＜10 mg/l	No	＜115 pg/mL	No	＜7 pg/mL	＜8 pg/mL	≥3	No	internal validation set
125	Female	No	＜35	＜35	Vaginal delivery	＜3	No	No	Yes	No	No	No	Yes	No	≥30 g/l	No	Yes	No	No	No	≥7	No	Yes	Yes	No	≥10 mg/l	＜10 mg/l	Yes	＜115 pg/mL	No	＜7 pg/mL	＜8 pg/mL	＜3	No	internal validation set
126	Female	No	＜35	＜35	Vaginal delivery	≥3	No	No	No	No	No	No	No	Yes	≥30 g/l	No	No	No	No	No	≥7	No	No	Yes	No	≥10 mg/l	＜10 mg/l	No	＜115 pg/mL	No	＜7 pg/mL	＜8 pg/mL	＜3	No	internal validation set
127	Female	No	＜35	＜35	Vaginal delivery	＜3	No	No	No	No	No	No	No	Yes	≥30 g/l	No	No	No	Yes	No	≥7	No	No	No	No	≥10 mg/l	＜10 mg/l	No	＜115 pg/mL	No	＜7 pg/mL	＜8 pg/mL	＜3	No	internal validation set
128	Male	No	＜35	≥35	Vaginal delivery	＜3	No	No	No	No	No	No	Yes	No	≥30 g/l	No	Yes	No	No	No	≥7	No	No	Yes	No	≥10 mg/l	≥10 mg/l	No	＜115 pg/mL	No	＜7 pg/mL	＜8 pg/mL	＜3	No	internal validation set
129	Male	No	≥35	≥35	Vaginal delivery	＜3	No	No	No	Yes	No	No	Yes	Yes	≥30 g/l	No	No	No	No	No	≥7	No	Yes	Yes	No	≥10 mg/l	≥10 mg/l	Yes	＜115 pg/mL	No	＜7 pg/mL	＜8 pg/mL	＜3	No	internal validation set
130	Female	No	＜35	＜35	Vaginal delivery	＜3	No	No	No	No	No	No	No	No	≥30 g/l	No	No	No	No	No	≥7	No	No	Yes	No	≥10 mg/l	＜10 mg/l	Yes	＜115 pg/mL	No	＜7 pg/mL	＜8 pg/mL	＜3	No	internal validation set
131	Female	No	≥35	＜35	Vaginal delivery	＜3	No	No	No	No	No	No	No	Yes	≥30 g/l	No	Yes	No	No	No	≥7	No	No	No	No	≥10 mg/l	＜10 mg/l	No	＜115 pg/mL	No	＜7 pg/mL	≥8 pg/mL	＜3	No	internal validation set
132	Female	No	≥35	≥35	Vaginal delivery	＜3	No	No	No	No	No	No	No	Yes	≥30 g/l	No	No	No	No	No	≥7	No	No	No	No	＜10 mg/l	＜10 mg/l	No	＜115 pg/mL	No	＜7 pg/mL	≥8 pg/mL	＜3	No	internal validation set
133	Female	No	＜35	≥35	Vaginal delivery	＜3	No	No	No	No	No	No	No	No	≥30 g/l	No	Yes	No	No	No	≥7	No	No	No	No	＜10 mg/l	＜10 mg/l	No	＜115 pg/mL	No	＜7 pg/mL	＜8 pg/mL	＜3	No	internal validation set
134	Female	No	≥35	＜35	Vaginal delivery	＜3	No	No	No	Yes	No	Yes	No	No	＜30 g/l	No	No	No	Yes	No	≥7	No	Yes	No	No	≥10 mg/l	≥10 mg/l	No	＜115 pg/mL	Yes	＜7 pg/mL	＜8 pg/mL	＜3	No	internal validation set
135	Female	No	≥35	≥35	Vaginal delivery	＜3	No	No	No	No	No	No	No	No	≥30 g/l	No	No	No	Yes	No	≥7	No	No	No	No	≥10 mg/l	＜10 mg/l	Yes	＜115 pg/mL	No	＜7 pg/mL	＜8 pg/mL	＜3	No	internal validation set
136	Female	No	＜35	＜35	Vaginal delivery	＜3	No	No	No	No	No	No	No	No	≥30 g/l	No	No	No	Yes	No	≥7	No	No	Yes	No	＜10 mg/l	＜10 mg/l	No	＜115 pg/mL	No	＜7 pg/mL	＜8 pg/mL	＜3	No	internal validation set
137	Female	No	≥35	＜35	Vaginal delivery	＜3	Yes	No	No	Yes	No	Yes	No	No	＜30 g/l	No	No	No	Yes	No	≥7	Yes	Yes	Yes	No	≥10 mg/l	＜10 mg/l	No	＜115 pg/mL	Yes	≥7 pg/mL	＜8 pg/mL	＜3	No	internal validation set
138	Male	Yes	＜35	＜35	Cesarean section	＜3	No	No	No	Yes	No	Yes	No	No	＜30 g/l	No	No	No	Yes	No	≥7	No	Yes	Yes	No	≥10 mg/l	＜10 mg/l	No	＜115 pg/mL	Yes	＜7 pg/mL	＜8 pg/mL	＜3	No	internal validation set
139	Female	No	＜35	＜35	Vaginal delivery	＜3	No	No	No	No	No	No	No	No	≥30 g/l	No	No	No	No	Yes	≥7	No	No	No	No	＜10 mg/l	＜10 mg/l	Yes	＜115 pg/mL	No	＜7 pg/mL	＜8 pg/mL	＜3	No	internal validation set
140	Male	Yes	＜35	＜35	Cesarean section	＜3	No	No	No	Yes	No	No	No	No	＜30 g/l	No	No	No	Yes	Yes	≥7	No	No	No	No	＜10 mg/l	＜10 mg/l	No	＜115 pg/mL	No	＜7 pg/mL	＜8 pg/mL	＜3	No	internal validation set
141	Female	No	＜35	＜35	Vaginal delivery	＜3	No	No	No	No	No	No	No	No	≥30 g/l	No	No	No	No	No	≥7	No	No	No	No	＜10 mg/l	＜10 mg/l	No	＜115 pg/mL	No	＜7 pg/mL	＜8 pg/mL	＜3	No	internal validation set
142	Female	No	＜35	＜35	Vaginal delivery	≥3	No	No	No	No	No	No	No	No	≥30 g/l	No	No	No	Yes	No	≥7	No	No	Yes	No	＜10 mg/l	＜10 mg/l	No	＜115 pg/mL	No	＜7 pg/mL	＜8 pg/mL	≥3	No	internal validation set
143	Male	No	＜35	＜35	Vaginal delivery	≥3	No	No	No	No	No	No	No	No	＜30 g/l	No	No	Yes	No	No	＜7	No	No	No	No	＜10 mg/l	＜10 mg/l	No	＜115 pg/mL	No	＜7 pg/mL	≥8 pg/mL	＜3	No	internal validation set
144	Male	No	＜35	＜35	Vaginal delivery	＜3	Yes	No	No	No	No	No	No	No	≥30 g/l	No	No	Yes	Yes	Yes	≥7	No	No	No	No	＜10 mg/l	≥10 mg/l	No	＜115 pg/mL	No	＜7 pg/mL	＜8 pg/mL	≥3	No	internal validation set
145	Female	No	＜35	≥35	Vaginal delivery	＜3	Yes	No	No	No	No	No	No	No	≥30 g/l	No	No	No	Yes	Yes	＜7	No	No	No	No	＜10 mg/l	＜10 mg/l	No	＜115 pg/mL	No	＜7 pg/mL	＜8 pg/mL	＜3	No	internal validation set
146	Female	No	＜35	＜35	Vaginal delivery	＜3	No	No	No	No	No	No	No	No	≥30 g/l	No	No	Yes	No	No	＜7	No	No	Yes	No	＜10 mg/l	≥10 mg/l	No	＜115 pg/mL	No	＜7 pg/mL	≥8 pg/mL	＜3	No	internal validation set
147	Female	No	＜35	≥35	Cesarean section	＜3	No	No	No	No	No	No	No	No	≥30 g/l	No	No	Yes	No	Yes	≥7	No	No	Yes	No	＜10 mg/l	＜10 mg/l	No	＜115 pg/mL	No	＜7 pg/mL	＜8 pg/mL	＜3	No	internal validation set
148	Female	No	＜35	≥35	Cesarean section	＜3	No	No	Yes	No	No	No	No	No	≥30 g/l	No	No	No	Yes	No	≥7	No	No	Yes	No	＜10 mg/l	＜10 mg/l	No	＜115 pg/mL	No	＜7 pg/mL	＜8 pg/mL	＜3	No	internal validation set
149	Female	No	＜35	≥35	Vaginal delivery	＜3	No	No	Yes	No	No	No	No	No	≥30 g/l	No	No	No	No	No	＜7	No	No	Yes	No	＜10 mg/l	＜10 mg/l	Yes	＜115 pg/mL	No	＜7 pg/mL	＜8 pg/mL	＜3	No	internal validation set
150	Female	No	≥35	＜35	Cesarean section	＜3	No	No	No	No	No	No	No	No	≥30 g/l	No	No	Yes	Yes	No	≥7	No	No	No	No	＜10 mg/l	＜10 mg/l	Yes	＜115 pg/mL	No	＜7 pg/mL	≥8 pg/mL	＜3	No	internal validation set
151	Male	No	＜35	＜35	Vaginal delivery	＜3	No	No	No	No	No	No	No	No	≥30 g/l	No	No	Yes	No	No	≥7	No	No	Yes	No	＜10 mg/l	＜10 mg/l	Yes	≥115 pg/mL	No	＜7 pg/mL	＜8 pg/mL	＜3	No	internal validation set
152	Male	Yes	＜35	＜35	Vaginal delivery	＜3	No	No	No	No	No	No	No	No	≥30 g/l	No	No	Yes	No	No	≥7	No	No	No	No	＜10 mg/l	＜10 mg/l	No	＜115 pg/mL	Yes	＜7 pg/mL	＜8 pg/mL	＜3	No	internal validation set
153	Female	Yes	≥35	≥35	Vaginal delivery	＜3	No	No	No	No	No	No	No	No	≥30 g/l	Yes	No	No	Yes	No	≥7	No	No	Yes	No	＜10 mg/l	＜10 mg/l	No	＜115 pg/mL	No	＜7 pg/mL	＜8 pg/mL	＜3	No	internal validation set
154	Female	Yes	＜35	＜35	Vaginal delivery	≥3	No	No	No	Yes	No	No	No	No	＜30 g/l	Yes	Yes	No	Yes	No	≥7	Yes	No	No	No	＜10 mg/l	≥10 mg/l	No	＜115 pg/mL	No	＜7 pg/mL	＜8 pg/mL	＜3	No	internal validation set
155	Female	No	≥35	≥35	Vaginal delivery	＜3	No	No	No	Yes	No	No	Yes	No	＜30 g/l	No	Yes	No	No	No	≥7	Yes	No	No	No	＜10 mg/l	≥10 mg/l	No	＜115 pg/mL	No	＜7 pg/mL	＜8 pg/mL	＜3	No	internal validation set
156	Female	Yes	＜35	＜35	Vaginal delivery	≥3	No	No	No	No	No	No	No	No	≥30 g/l	No	Yes	No	Yes	No	≥7	No	No	Yes	No	≥10 mg/l	＜10 mg/l	Yes	＜115 pg/mL	No	＜7 pg/mL	＜8 pg/mL	＜3	No	internal validation set
157	Female	Yes	＜35	＜35	Vaginal delivery	＜3	No	No	No	No	No	No	Yes	No	＜30 g/l	No	No	No	Yes	No	≥7	No	No	Yes	No	＜10 mg/l	≥10 mg/l	No	＜115 pg/mL	No	＜7 pg/mL	＜8 pg/mL	＜3	No	internal validation set
158	Female	No	＜35	＜35	Vaginal delivery	＜3	No	No	No	No	No	No	Yes	No	≥30 g/l	No	Yes	No	No	No	≥7	No	No	Yes	No	＜10 mg/l	＜10 mg/l	No	＜115 pg/mL	No	＜7 pg/mL	＜8 pg/mL	＜3	No	internal validation set
159	Female	No	≥35	＜35	Vaginal delivery	＜3	No	Yes	No	No	Yes	No	Yes	No	≥30 g/l	No	Yes	No	Yes	No	≥7	No	No	No	No	≥10 mg/l	＜10 mg/l	Yes	＜115 pg/mL	No	＜7 pg/mL	＜8 pg/mL	≥3	No	internal validation set
160	Female	No	≥35	＜35	Vaginal delivery	＜3	Yes	No	No	No	Yes	Yes	No	No	＜30 g/l	No	Yes	No	No	No	≥7	No	No	No	Yes	≥10 mg/l	≥10 mg/l	No	＜115 pg/mL	No	＜7 pg/mL	＜8 pg/mL	≥3	No	internal validation set
161	Male	No	＜35	＜35	Vaginal delivery	＜3	No	No	No	No	No	No	No	No	＜30 g/l	No	No	No	No	No	≥7	No	No	No	No	≥10 mg/l	＜10 mg/l	No	＜115 pg/mL	No	＜7 pg/mL	＜8 pg/mL	＜3	No	internal validation set
162	Male	No	＜35	＜35	Vaginal delivery	＜3	Yes	Yes	No	No	No	No	No	No	≥30 g/l	No	No	No	No	No	≥7	No	No	No	No	≥10 mg/l	＜10 mg/l	No	＜115 pg/mL	No	＜7 pg/mL	≥8 pg/mL	＜3	No	internal validation set
163	Female	No	＜35	＜35	Cesarean section	＜3	No	Yes	No	No	Yes	No	No	No	＜30 g/l	No	No	No	Yes	No	≥7	No	No	No	No	＜10 mg/l	＜10 mg/l	No	≥115 pg/mL	No	＜7 pg/mL	≥8 pg/mL	＜3	No	internal validation set
164	Male	No	＜35	＜35	Cesarean section	＜3	Yes	No	No	Yes	No	Yes	No	No	＜30 g/l	No	No	No	Yes	No	≥7	No	No	Yes	No	≥10 mg/l	＜10 mg/l	No	＜115 pg/mL	No	＜7 pg/mL	≥8 pg/mL	＜3	No	internal validation set
165	Female	No	＜35	≥35	Vaginal delivery	＜3	No	No	No	No	No	No	No	No	≥30 g/l	No	No	No	No	No	≥7	No	No	No	No	≥10 mg/l	＜10 mg/l	No	＜115 pg/mL	No	＜7 pg/mL	≥8 pg/mL	＜3	No	internal validation set
166	Female	No	＜35	≥35	Vaginal delivery	＜3	Yes	No	No	Yes	No	Yes	No	No	＜30 g/l	No	No	No	Yes	No	≥7	No	No	No	No	≥10 mg/l	＜10 mg/l	No	＜115 pg/mL	No	＜7 pg/mL	＜8 pg/mL	＜3	No	internal validation set
167	Female	No	＜35	＜35	Vaginal delivery	＜3	Yes	No	No	No	No	No	No	No	≥30 g/l	No	No	No	No	No	≥7	No	No	No	No	≥10 mg/l	＜10 mg/l	No	＜115 pg/mL	No	＜7 pg/mL	＜8 pg/mL	＜3	No	internal validation set
168	Female	No	＜35	＜35	Vaginal delivery	＜3	No	No	No	No	No	No	No	No	≥30 g/l	No	No	No	No	No	≥7	No	No	No	No	＜10 mg/l	＜10 mg/l	Yes	＜115 pg/mL	No	＜7 pg/mL	≥8 pg/mL	＜3	No	internal validation set
169	Female	No	＜35	＜35	Vaginal delivery	＜3	No	No	No	No	No	Yes	No	No	≥30 g/l	No	No	No	Yes	No	≥7	No	No	Yes	No	＜10 mg/l	＜10 mg/l	Yes	＜115 pg/mL	No	＜7 pg/mL	＜8 pg/mL	＜3	No	internal validation set
170	Female	No	＜35	＜35	Vaginal delivery	＜3	No	No	No	No	No	Yes	No	Yes	≥30 g/l	No	No	No	No	No	≥7	No	No	Yes	No	≥10 mg/l	＜10 mg/l	No	＜115 pg/mL	No	＜7 pg/mL	≥8 pg/mL	＜3	No	internal validation set
171	Female	No	＜35	≥35	Vaginal delivery	＜3	No	No	No	No	No	No	Yes	Yes	≥30 g/l	No	No	No	No	No	≥7	No	No	No	No	＜10 mg/l	＜10 mg/l	No	＜115 pg/mL	No	＜7 pg/mL	＜8 pg/mL	＜3	No	internal validation set
172	Female	No	＜35	≥35	Vaginal delivery	＜3	No	No	No	No	No	No	Yes	No	≥30 g/l	Yes	No	No	No	No	＜7	No	No	No	No	＜10 mg/l	＜10 mg/l	No	＜115 pg/mL	No	＜7 pg/mL	＜8 pg/mL	＜3	No	internal validation set
173	Female	No	＜35	＜35	Vaginal delivery	＜3	No	No	No	No	No	No	No	No	≥30 g/l	No	No	No	No	No	≥7	No	No	Yes	No	＜10 mg/l	＜10 mg/l	No	＜115 pg/mL	No	＜7 pg/mL	＜8 pg/mL	＜3	No	internal validation set
174	Female	No	≥35	≥35	Vaginal delivery	＜3	No	No	Yes	Yes	No	No	Yes	No	≥30 g/l	No	Yes	No	No	No	≥7	No	No	No	No	≥10 mg/l	≥10 mg/l	No	＜115 pg/mL	No	＜7 pg/mL	＜8 pg/mL	＜3	No	internal validation set
175	Male	No	＜35	≥35	Vaginal delivery	＜3	No	No	No	Yes	No	No	Yes	No	≥30 g/l	No	No	No	No	No	≥7	No	No	No	No	≥10 mg/l	＜10 mg/l	No	＜115 pg/mL	No	＜7 pg/mL	＜8 pg/mL	＜3	No	internal validation set
176	Female	No	≥35	＜35	Vaginal delivery	＜3	No	No	No	No	No	No	No	No	≥30 g/l	No	Yes	No	No	Yes	≥7	No	No	No	No	＜10 mg/l	＜10 mg/l	No	＜115 pg/mL	Yes	＜7 pg/mL	＜8 pg/mL	＜3	No	internal validation set
177	Female	No	＜35	＜35	Vaginal delivery	＜3	Yes	No	No	Yes	No	No	No	No	≥30 g/l	No	No	No	No	Yes	≥7	Yes	No	Yes	No	≥10 mg/l	＜10 mg/l	No	＜115 pg/mL	Yes	＜7 pg/mL	＜8 pg/mL	＜3	No	internal validation set
178	Female	No	＜35	≥35	Vaginal delivery	＜3	No	No	No	No	No	No	No	No	≥30 g/l	No	Yes	No	No	No	≥7	No	No	Yes	No	≥10 mg/l	＜10 mg/l	No	＜115 pg/mL	Yes	＜7 pg/mL	＜8 pg/mL	＜3	No	internal validation set
179	Female	Yes	≥35	＜35	Cesarean section	＜3	No	No	No	No	No	No	No	No	≥30 g/l	No	No	Yes	No	No	≥7	No	Yes	Yes	No	≥10 mg/l	＜10 mg/l	No	＜115 pg/mL	Yes	＜7 pg/mL	＜8 pg/mL	≥3	No	internal validation set
180	Male	Yes	≥35	＜35	Cesarean section	＜3	No	No	No	No	No	No	No	No	≥30 g/l	No	Yes	Yes	No	No	≥7	No	Yes	No	No	＜10 mg/l	＜10 mg/l	No	＜115 pg/mL	Yes	＜7 pg/mL	＜8 pg/mL	＜3	No	internal validation set
181	Male	No	＜35	＜35	Vaginal delivery	≥3	No	No	No	No	No	No	No	No	≥30 g/l	No	Yes	No	No	No	≥7	No	No	No	No	≥10 mg/l	＜10 mg/l	No	＜115 pg/mL	No	＜7 pg/mL	＜8 pg/mL	＜3	No	internal validation set
182	Female	Yes	＜35	＜35	Cesarean section	＜3	Yes	No	No	No	No	No	No	No	≥30 g/l	No	Yes	Yes	No	No	≥7	No	Yes	No	No	≥10 mg/l	＜10 mg/l	No	＜115 pg/mL	No	＜7 pg/mL	＜8 pg/mL	＜3	No	internal validation set
183	Female	No	＜35	＜35	Vaginal delivery	＜3	Yes	No	No	No	Yes	No	No	No	≥30 g/l	No	No	Yes	No	Yes	≥7	No	Yes	No	No	≥10 mg/l	＜10 mg/l	No	≥115 pg/mL	No	＜7 pg/mL	≥8 pg/mL	＜3	No	internal validation set
184	Female	No	＜35	＜35	Vaginal delivery	＜3	Yes	No	No	No	No	No	No	No	≥30 g/l	No	No	No	No	No	≥7	No	No	No	No	＜10 mg/l	＜10 mg/l	No	＜115 pg/mL	No	＜7 pg/mL	＜8 pg/mL	＜3	No	internal validation set
185	Female	Yes	＜35	＜35	Vaginal delivery	＜3	No	No	No	Yes	No	No	No	No	＜30 g/l	No	No	No	No	No	≥7	Yes	No	Yes	No	＜10 mg/l	＜10 mg/l	Yes	＜115 pg/mL	No	＜7 pg/mL	＜8 pg/mL	＜3	No	internal validation set
186	Female	Yes	＜35	＜35	Vaginal delivery	＜3	Yes	No	No	Yes	No	Yes	No	No	≥30 g/l	No	Yes	Yes	No	No	≥7	Yes	Yes	Yes	No	＜10 mg/l	＜10 mg/l	Yes	＜115 pg/mL	No	≥7 pg/mL	≥8 pg/mL	≥3	No	internal validation set
187	Male	No	＜35	＜35	Vaginal delivery	＜3	No	No	No	No	No	No	No	No	≥30 g/l	No	No	Yes	No	No	≥7	No	Yes	No	No	≥10 mg/l	＜10 mg/l	Yes	＜115 pg/mL	No	＜7 pg/mL	＜8 pg/mL	≥3	No	internal validation set
188	Female	Yes	＜35	＜35	Vaginal delivery	＜3	Yes	No	No	Yes	No	Yes	No	No	≥30 g/l	No	Yes	Yes	No	No	≥7	No	Yes	No	No	＜10 mg/l	＜10 mg/l	Yes	≥115 pg/mL	No	≥7 pg/mL	≥8 pg/mL	≥3	No	internal validation set
189	Female	Yes	＜35	＜35	Vaginal delivery	＜3	No	No	No	No	No	No	No	No	≥30 g/l	No	Yes	No	Yes	No	≥7	No	No	No	No	≥10 mg/l	＜10 mg/l	Yes	＜115 pg/mL	No	≥7 pg/mL	＜8 pg/mL	＜3	No	internal validation set
190	Female	No	＜35	＜35	Vaginal delivery	＜3	No	No	No	No	No	No	No	No	≥30 g/l	No	No	No	Yes	No	≥7	No	No	No	No	＜10 mg/l	＜10 mg/l	Yes	＜115 pg/mL	No	≥7 pg/mL	＜8 pg/mL	≥3	No	internal validation set
191	Male	Yes	＜35	≥35	Cesarean section	＜3	No	No	No	Yes	No	Yes	Yes	No	＜30 g/l	No	No	No	Yes	No	≥7	No	No	Yes	No	≥10 mg/l	＜10 mg/l	Yes	＜115 pg/mL	No	＜7 pg/mL	＜8 pg/mL	≥3	No	internal validation set
192	Female	No	＜35	＜35	Vaginal delivery	＜3	No	Yes	No	No	No	No	Yes	No	≥30 g/l	No	No	No	Yes	No	≥7	No	No	No	No	＜10 mg/l	＜10 mg/l	No	＜115 pg/mL	No	＜7 pg/mL	＜8 pg/mL	＜3	No	internal validation set
193	Female	No	≥35	＜35	Vaginal delivery	＜3	No	Yes	No	No	No	No	Yes	No	≥30 g/l	No	No	No	Yes	No	＜7	No	No	No	No	≥10 mg/l	＜10 mg/l	No	＜115 pg/mL	No	＜7 pg/mL	＜8 pg/mL	≥3	No	internal validation set
194	Female	No	≥35	＜35	Vaginal delivery	＜3	No	No	Yes	No	No	No	No	No	＜30 g/l	No	No	No	No	No	＜7	No	No	No	No	≥10 mg/l	＜10 mg/l	Yes	＜115 pg/mL	No	＜7 pg/mL	＜8 pg/mL	≥3	No	internal validation set
195	Female	No	≥35	＜35	Cesarean section	＜3	No	No	No	Yes	No	No	No	No	≥30 g/l	No	No	No	Yes	No	≥7	No	No	No	No	＜10 mg/l	＜10 mg/l	Yes	＜115 pg/mL	No	＜7 pg/mL	＜8 pg/mL	＜3	No	internal validation set
196	Female	No	≥35	＜35	Cesarean section	＜3	No	No	No	No	No	No	No	No	≥30 g/l	No	No	No	No	No	＜7	No	No	Yes	No	≥10 mg/l	＜10 mg/l	Yes	＜115 pg/mL	No	＜7 pg/mL	＜8 pg/mL	＜3	No	internal validation set
197	Male	No	＜35	＜35	Vaginal delivery	＜3	No	No	No	No	No	No	No	No	＜30 g/l	No	No	No	Yes	No	≥7	Yes	No	No	No	≥10 mg/l	≥10 mg/l	No	＜115 pg/mL	No	＜7 pg/mL	＜8 pg/mL	≥3	No	internal validation set
198	Male	No	≥35	＜35	Cesarean section	＜3	No	No	Yes	No	No	No	No	No	≥30 g/l	No	No	No	No	No	＜7	No	No	Yes	No	＜10 mg/l	＜10 mg/l	No	＜115 pg/mL	No	＜7 pg/mL	＜8 pg/mL	＜3	No	internal validation set
199	Male	No	≥35	＜35	Vaginal delivery	＜3	Yes	No	Yes	No	No	No	No	No	≥30 g/l	No	No	No	Yes	No	≥7	No	No	Yes	No	≥10 mg/l	＜10 mg/l	No	＜115 pg/mL	No	＜7 pg/mL	≥8 pg/mL	＜3	No	internal validation set
200	Female	No	＜35	＜35	Vaginal delivery	＜3	Yes	No	No	No	No	No	No	No	≥30 g/l	Yes	No	No	Yes	No	≥7	No	No	Yes	No	≥10 mg/l	＜10 mg/l	No	≥115 pg/mL	No	＜7 pg/mL	≥8 pg/mL	＜3	No	internal validation set
201	Female	No	＜35	＜35	Vaginal delivery	＜3	Yes	No	No	No	No	No	No	No	≥30 g/l	No	No	No	No	No	≥7	No	No	No	No	≥10 mg/l	＜10 mg/l	No	＜115 pg/mL	No	＜7 pg/mL	＜8 pg/mL	＜3	No	internal validation set
202	Female	No	＜35	＜35	Vaginal delivery	＜3	Yes	No	No	No	No	No	No	No	≥30 g/l	Yes	No	No	No	No	≥7	No	No	Yes	Yes	＜10 mg/l	＜10 mg/l	No	＜115 pg/mL	Yes	＜7 pg/mL	≥8 pg/mL	＜3	No	internal validation set
203	Female	No	＜35	≥35	Vaginal delivery	＜3	Yes	No	No	No	No	Yes	No	No	≥30 g/l	No	No	No	Yes	No	≥7	No	No	No	No	＜10 mg/l	＜10 mg/l	Yes	＜115 pg/mL	Yes	＜7 pg/mL	＜8 pg/mL	≥3	No	internal validation set
204	Female	No	＜35	＜35	Vaginal delivery	＜3	No	No	No	No	No	Yes	No	No	≥30 g/l	No	No	No	No	No	≥7	No	No	No	No	＜10 mg/l	＜10 mg/l	Yes	＜115 pg/mL	Yes	＜7 pg/mL	≥8 pg/mL	＜3	No	internal validation set
205	Female	No	＜35	＜35	Vaginal delivery	＜3	No	No	No	No	No	No	No	Yes	≥30 g/l	No	No	No	Yes	No	≥7	Yes	No	No	No	＜10 mg/l	≥10 mg/l	Yes	≥115 pg/mL	No	＜7 pg/mL	＜8 pg/mL	＜3	No	internal validation set
206	Male	No	＜35	＜35	Vaginal delivery	＜3	No	No	No	Yes	No	No	No	Yes	≥30 g/l	No	No	No	No	No	≥7	Yes	No	No	No	＜10 mg/l	＜10 mg/l	No	＜115 pg/mL	No	＜7 pg/mL	≥8 pg/mL	＜3	No	internal validation set
207	Female	Yes	＜35	＜35	Cesarean section	＜3	No	No	No	No	No	No	No	Yes	≥30 g/l	No	No	No	No	No	≥7	No	No	No	No	＜10 mg/l	＜10 mg/l	No	＜115 pg/mL	No	＜7 pg/mL	＜8 pg/mL	＜3	No	internal validation set
208	Male	No	＜35	＜35	Vaginal delivery	＜3	No	No	No	Yes	No	No	No	No	≥30 g/l	No	Yes	No	Yes	No	≥7	Yes	No	Yes	No	＜10 mg/l	＜10 mg/l	No	＜115 pg/mL	Yes	＜7 pg/mL	＜8 pg/mL	≥3	No	internal validation set
209	Female	No	＜35	≥35	Vaginal delivery	≥3	No	No	No	No	No	No	No	No	≥30 g/l	No	No	No	Yes	No	≥7	No	No	Yes	No	＜10 mg/l	＜10 mg/l	No	＜115 pg/mL	Yes	＜7 pg/mL	≥8 pg/mL	≥3	No	internal validation set
210	Female	No	＜35	＜35	Vaginal delivery	≥3	No	No	No	No	No	No	No	No	≥30 g/l	No	Yes	No	No	No	≥7	No	No	Yes	No	＜10 mg/l	＜10 mg/l	Yes	＜115 pg/mL	No	≥7 pg/mL	＜8 pg/mL	＜3	No	internal validation set
211	Male	Yes	≥35	＜35	Cesarean section	＜3	No	No	No	No	No	No	No	No	≥30 g/l	No	No	No	Yes	No	≥7	No	No	No	No	＜10 mg/l	＜10 mg/l	No	＜115 pg/mL	No	＜7 pg/mL	＜8 pg/mL	＜3	No	internal validation set
212	Female	Yes	≥35	＜35	Cesarean section	≥3	No	No	No	Yes	Yes	Yes	Yes	No	≥30 g/l	No	Yes	No	Yes	No	≥7	No	No	No	No	＜10 mg/l	≥10 mg/l	Yes	＜115 pg/mL	No	≥7 pg/mL	＜8 pg/mL	＜3	No	internal validation set
213	Female	No	≥35	＜35	Vaginal delivery	≥3	No	No	No	No	No	No	Yes	No	≥30 g/l	No	No	No	No	No	≥7	No	No	No	No	＜10 mg/l	＜10 mg/l	Yes	＜115 pg/mL	No	＜7 pg/mL	＜8 pg/mL	＜3	No	internal validation set
214	Female	Yes	＜35	＜35	Cesarean section	＜3	No	Yes	No	No	Yes	No	No	No	≥30 g/l	No	Yes	No	Yes	No	≥7	No	No	No	No	＜10 mg/l	＜10 mg/l	No	＜115 pg/mL	No	≥7 pg/mL	＜8 pg/mL	＜3	No	internal validation set
215	Female	Yes	≥35	＜35	Cesarean section	＜3	No	Yes	No	No	No	No	No	No	＜30 g/l	No	Yes	No	No	Yes	≥7	No	No	Yes	No	＜10 mg/l	＜10 mg/l	No	＜115 pg/mL	No	≥7 pg/mL	＜8 pg/mL	＜3	No	internal validation set
216	Male	No	≥35	＜35	Vaginal delivery	＜3	No	No	No	No	No	No	No	No	≥30 g/l	No	Yes	No	No	No	≥7	No	No	No	No	＜10 mg/l	＜10 mg/l	No	＜115 pg/mL	No	＜7 pg/mL	＜8 pg/mL	＜3	No	internal validation set
217	Male	Yes	≥35	≥35	Vaginal delivery	＜3	Yes	No	No	No	No	No	Yes	No	≥30 g/l	No	No	No	No	Yes	≥7	No	No	Yes	No	＜10 mg/l	＜10 mg/l	No	≥115 pg/mL	No	＜7 pg/mL	＜8 pg/mL	≥3	No	internal validation set
218	Male	No	＜35	≥35	Vaginal delivery	＜3	Yes	No	Yes	No	No	Yes	Yes	No	≥30 g/l	No	Yes	No	Yes	No	≥7	No	No	Yes	No	＜10 mg/l	＜10 mg/l	No	≥115 pg/mL	No	＜7 pg/mL	≥8 pg/mL	＜3	No	internal validation set
219	Female	No	＜35	＜35	Vaginal delivery	＜3	No	No	No	No	No	Yes	No	No	＜30 g/l	No	No	No	No	No	≥7	No	No	No	No	≥10 mg/l	＜10 mg/l	No	＜115 pg/mL	No	＜7 pg/mL	≥8 pg/mL	＜3	No	internal validation set
220	Female	No	＜35	＜35	Vaginal delivery	＜3	Yes	Yes	No	No	No	No	No	No	≥30 g/l	No	No	No	No	No	≥7	No	No	No	No	≥10 mg/l	＜10 mg/l	No	＜115 pg/mL	No	＜7 pg/mL	＜8 pg/mL	≥3	No	internal validation set
221	Female	No	＜35	＜35	Vaginal delivery	＜3	Yes	Yes	No	Yes	No	Yes	Yes	No	＜30 g/l	No	Yes	No	No	No	≥7	No	No	No	No	≥10 mg/l	≥10 mg/l	No	＜115 pg/mL	No	＜7 pg/mL	＜8 pg/mL	＜3	No	internal validation set
222	Male	No	＜35	＜35	Vaginal delivery	＜3	No	No	Yes	Yes	No	No	No	No	≥30 g/l	No	Yes	No	No	No	≥7	No	No	Yes	No	≥10 mg/l	＜10 mg/l	No	＜115 pg/mL	No	＜7 pg/mL	＜8 pg/mL	＜3	No	internal validation set
223	Male	No	＜35	＜35	Vaginal delivery	＜3	No	No	Yes	No	No	No	No	No	≥30 g/l	No	Yes	No	No	No	≥7	No	No	No	No	＜10 mg/l	＜10 mg/l	Yes	＜115 pg/mL	No	＜7 pg/mL	＜8 pg/mL	≥3	No	internal validation set
224	Female	No	＜35	＜35	Cesarean section	＜3	No	Yes	No	Yes	No	No	No	No	＜30 g/l	No	Yes	No	No	No	≥7	Yes	Yes	No	No	＜10 mg/l	＜10 mg/l	Yes	＜115 pg/mL	No	＜7 pg/mL	＜8 pg/mL	≥3	No	internal validation set
225	Female	No	＜35	＜35	Cesarean section	＜3	No	No	No	No	No	No	No	No	≥30 g/l	No	Yes	No	No	No	≥7	No	No	No	No	≥10 mg/l	＜10 mg/l	No	≥115 pg/mL	No	＜7 pg/mL	＜8 pg/mL	＜3	No	internal validation set
226	Female	No	＜35	＜35	Vaginal delivery	＜3	No	No	No	No	No	No	No	No	≥30 g/l	No	No	No	No	No	≥7	No	No	No	No	≥10 mg/l	＜10 mg/l	No	＜115 pg/mL	No	＜7 pg/mL	＜8 pg/mL	＜3	No	internal validation set
227	Female	No	＜35	＜35	Vaginal delivery	＜3	No	No	No	No	No	No	No	No	≥30 g/l	No	Yes	No	No	No	≥7	No	No	No	No	＜10 mg/l	＜10 mg/l	Yes	＜115 pg/mL	No	＜7 pg/mL	＜8 pg/mL	＜3	No	internal validation set
228	Female	No	＜35	＜35	Vaginal delivery	＜3	No	No	No	No	No	No	No	No	≥30 g/l	No	Yes	No	No	No	≥7	Yes	Yes	No	No	≥10 mg/l	＜10 mg/l	Yes	＜115 pg/mL	No	＜7 pg/mL	＜8 pg/mL	＜3	No	internal validation set
229	Male	No	＜35	＜35	Vaginal delivery	＜3	No	No	No	Yes	No	No	No	No	＜30 g/l	No	No	No	No	No	≥7	Yes	Yes	No	No	≥10 mg/l	＜10 mg/l	Yes	＜115 pg/mL	Yes	＜7 pg/mL	＜8 pg/mL	＜3	No	internal validation set
230	Male	No	≥35	＜35	Vaginal delivery	＜3	No	No	No	No	No	No	No	No	≥30 g/l	No	Yes	No	No	No	≥7	No	No	No	No	＜10 mg/l	＜10 mg/l	Yes	＜115 pg/mL	No	＜7 pg/mL	＜8 pg/mL	＜3	No	internal validation set
231	Female	No	＜35	＜35	Vaginal delivery	＜3	No	No	No	No	No	No	No	No	≥30 g/l	No	No	No	No	No	≥7	No	Yes	No	No	＜10 mg/l	≥10 mg/l	Yes	＜115 pg/mL	Yes	＜7 pg/mL	＜8 pg/mL	＜3	No	internal validation set
232	Female	Yes	≥35	≥35	Vaginal delivery	＜3	No	No	No	No	No	No	No	No	≥30 g/l	No	No	No	No	No	≥7	No	No	No	No	≥10 mg/l	＜10 mg/l	No	＜115 pg/mL	No	＜7 pg/mL	≥8 pg/mL	＜3	No	internal validation set
233	Female	Yes	＜35	≥35	Vaginal delivery	≥3	No	No	No	No	No	No	No	No	≥30 g/l	No	No	No	No	No	≥7	No	No	No	No	≥10 mg/l	＜10 mg/l	No	＜115 pg/mL	No	＜7 pg/mL	≥8 pg/mL	＜3	No	internal validation set
234	Male	No	≥35	＜35	Vaginal delivery	＜3	Yes	No	No	No	No	No	No	No	≥30 g/l	No	No	No	No	No	≥7	No	No	No	No	＜10 mg/l	≥10 mg/l	No	＜115 pg/mL	No	＜7 pg/mL	＜8 pg/mL	＜3	No	internal validation set
235	Male	Yes	≥35	≥35	Cesarean section	＜3	No	No	No	No	No	Yes	No	No	≥30 g/l	No	Yes	No	No	No	≥7	No	No	No	No	＜10 mg/l	≥10 mg/l	No	＜115 pg/mL	Yes	＜7 pg/mL	≥8 pg/mL	＜3	No	internal validation set
236	Female	Yes	＜35	＜35	Cesarean section	＜3	No	No	No	No	No	No	No	No	≥30 g/l	No	Yes	No	No	No	≥7	No	No	No	No	＜10 mg/l	＜10 mg/l	No	＜115 pg/mL	No	≥7 pg/mL	＜8 pg/mL	＜3	No	internal validation set
237	Male	No	＜35	＜35	Vaginal delivery	≥3	No	No	No	No	No	Yes	No	Yes	≥30 g/l	No	Yes	No	Yes	No	≥7	No	No	No	No	＜10 mg/l	＜10 mg/l	No	≥115 pg/mL	Yes	≥7 pg/mL	＜8 pg/mL	≥3	No	internal validation set
238	Female	Yes	＜35	＜35	Cesarean section	＜3	Yes	No	No	No	No	Yes	No	No	≥30 g/l	No	No	No	Yes	No	≥7	No	No	No	No	≥10 mg/l	＜10 mg/l	Yes	＜115 pg/mL	No	＜7 pg/mL	＜8 pg/mL	＜3	No	internal validation set
239	Female	No	＜35	＜35	Vaginal delivery	＜3	Yes	No	No	No	No	No	No	No	≥30 g/l	No	No	No	Yes	No	≥7	No	No	Yes	No	＜10 mg/l	＜10 mg/l	Yes	＜115 pg/mL	No	＜7 pg/mL	＜8 pg/mL	≥3	No	internal validation set
240	Female	Yes	＜35	＜35	Cesarean section	＜3	Yes	No	No	No	No	Yes	No	No	≥30 g/l	No	Yes	No	Yes	No	≥7	No	No	No	No	＜10 mg/l	＜10 mg/l	No	＜115 pg/mL	No	≥7 pg/mL	＜8 pg/mL	≥3	No	internal validation set
241	Female	Yes	＜35	＜35	Cesarean section	＜3	Yes	No	No	No	No	No	No	No	≥30 g/l	No	Yes	No	Yes	No	≥7	No	No	Yes	No	＜10 mg/l	＜10 mg/l	No	＜115 pg/mL	No	＜7 pg/mL	＜8 pg/mL	＜3	No	internal validation set
242	Female	No	＜35	≥35	Vaginal delivery	＜3	No	No	No	No	No	No	Yes	No	≥30 g/l	No	No	No	No	No	≥7	No	No	No	No	＜10 mg/l	＜10 mg/l	No	≥115 pg/mL	No	＜7 pg/mL	＜8 pg/mL	＜3	No	internal validation set
243	Female	Yes	＜35	＜35	Cesarean section	≥3	No	No	No	No	No	No	No	No	≥30 g/l	Yes	Yes	No	Yes	No	≥7	No	No	No	No	≥10 mg/l	＜10 mg/l	No	＜115 pg/mL	No	＜7 pg/mL	＜8 pg/mL	＜3	No	internal validation set
244	Female	Yes	＜35	≥35	Cesarean section	＜3	No	Yes	No	No	No	No	Yes	No	≥30 g/l	No	No	No	No	No	≥7	No	No	Yes	No	＜10 mg/l	＜10 mg/l	No	＜115 pg/mL	No	＜7 pg/mL	＜8 pg/mL	＜3	No	internal validation set
245	Female	No	＜35	≥35	Vaginal delivery	＜3	No	No	No	No	No	No	Yes	No	≥30 g/l	Yes	No	No	Yes	No	≥7	No	No	Yes	No	＜10 mg/l	＜10 mg/l	No	＜115 pg/mL	No	＜7 pg/mL	＜8 pg/mL	＜3	No	internal validation set
246	Male	Yes	＜35	≥35	Vaginal delivery	＜3	No	No	Yes	No	No	No	Yes	No	≥30 g/l	No	Yes	No	No	No	≥7	No	No	No	No	＜10 mg/l	＜10 mg/l	No	＜115 pg/mL	No	＜7 pg/mL	＜8 pg/mL	＜3	No	internal validation set
247	Male	No	＜35	≥35	Vaginal delivery	＜3	No	No	Yes	No	No	No	No	No	≥30 g/l	Yes	Yes	No	Yes	No	≥7	No	No	Yes	No	≥10 mg/l	＜10 mg/l	Yes	＜115 pg/mL	No	＜7 pg/mL	＜8 pg/mL	＜3	No	internal validation set
248	Male	No	＜35	＜35	Vaginal delivery	＜3	No	No	No	Yes	No	No	No	No	＜30 g/l	Yes	No	No	Yes	No	＜7	Yes	Yes	No	No	＜10 mg/l	≥10 mg/l	Yes	＜115 pg/mL	No	＜7 pg/mL	＜8 pg/mL	＜3	No	internal validation set
249	Male	No	＜35	＜35	Vaginal delivery	＜3	No	No	No	Yes	No	No	No	No	＜30 g/l	No	No	Yes	No	No	≥7	Yes	Yes	No	No	≥10 mg/l	＜10 mg/l	No	＜115 pg/mL	No	＜7 pg/mL	≥8 pg/mL	≥3	No	internal validation set
250	Male	Yes	＜35	＜35	Vaginal delivery	＜3	No	No	Yes	No	No	No	No	No	≥30 g/l	No	No	Yes	No	No	≥7	No	No	No	No	＜10 mg/l	＜10 mg/l	Yes	＜115 pg/mL	Yes	＜7 pg/mL	＜8 pg/mL	＜3	No	internal validation set
251	Female	Yes	≥35	＜35	Vaginal delivery	＜3	No	No	No	Yes	No	Yes	No	No	＜30 g/l	No	Yes	No	Yes	Yes	≥7	Yes	Yes	No	Yes	≥10 mg/l	≥10 mg/l	Yes	＜115 pg/mL	Yes	＜7 pg/mL	≥8 pg/mL	≥3	No	internal validation set
252	Female	No	＜35	＜35	Vaginal delivery	＜3	No	No	No	No	No	Yes	No	No	≥30 g/l	No	Yes	Yes	No	Yes	＜7	No	No	No	No	≥10 mg/l	＜10 mg/l	Yes	＜115 pg/mL	Yes	＜7 pg/mL	≥8 pg/mL	＜3	No	internal validation set
253	Female	No	≥35	＜35	Vaginal delivery	＜3	No	No	No	No	Yes	Yes	No	No	≥30 g/l	No	No	Yes	Yes	No	≥7	No	No	No	No	＜10 mg/l	＜10 mg/l	Yes	＜115 pg/mL	Yes	＜7 pg/mL	≥8 pg/mL	≥3	No	internal validation set
254	Female	No	＜35	＜35	Vaginal delivery	＜3	Yes	No	No	No	Yes	No	No	No	≥30 g/l	No	Yes	No	No	No	＜7	No	No	No	No	≥10 mg/l	＜10 mg/l	Yes	≥115 pg/mL	No	＜7 pg/mL	＜8 pg/mL	＜3	No	internal validation set
255	Female	No	＜35	＜35	Vaginal delivery	≥3	Yes	No	No	No	Yes	No	No	No	≥30 g/l	No	No	No	No	No	≥7	No	No	No	No	≥10 mg/l	＜10 mg/l	Yes	＜115 pg/mL	No	＜7 pg/mL	＜8 pg/mL	＜3	No	internal validation set
256	Female	No	＜35	＜35	Cesarean section	＜3	No	No	No	No	No	No	No	No	≥30 g/l	No	No	Yes	Yes	No	≥7	No	No	No	No	＜10 mg/l	＜10 mg/l	Yes	＜115 pg/mL	No	＜7 pg/mL	＜8 pg/mL	＜3	No	internal validation set
257	Female	No	＜35	＜35	Cesarean section	≥3	No	No	No	No	No	No	No	No	≥30 g/l	No	No	Yes	Yes	No	≥7	No	No	No	No	＜10 mg/l	＜10 mg/l	Yes	＜115 pg/mL	No	≥7 pg/mL	＜8 pg/mL	＜3	No	internal validation set
258	Female	No	＜35	＜35	Vaginal delivery	≥3	Yes	No	No	No	No	No	No	Yes	≥30 g/l	No	No	Yes	No	No	≥7	No	No	No	No	≥10 mg/l	＜10 mg/l	No	＜115 pg/mL	No	＜7 pg/mL	＜8 pg/mL	＜3	No	internal validation set
259	Female	No	＜35	＜35	Cesarean section	＜3	Yes	No	No	No	Yes	No	Yes	Yes	≥30 g/l	No	No	No	Yes	No	≥7	No	No	No	No	＜10 mg/l	＜10 mg/l	Yes	＜115 pg/mL	No	≥7 pg/mL	＜8 pg/mL	＜3	No	internal validation set
260	Female	No	＜35	＜35	Cesarean section	≥3	No	No	No	Yes	No	Yes	No	No	≥30 g/l	No	No	No	Yes	No	≥7	Yes	Yes	No	No	＜10 mg/l	≥10 mg/l	Yes	＜115 pg/mL	Yes	＜7 pg/mL	＜8 pg/mL	＜3	No	internal validation set
261	Female	No	≥35	＜35	Vaginal delivery	＜3	Yes	No	No	No	No	No	No	No	≥30 g/l	No	No	No	No	No	≥7	Yes	Yes	No	No	≥10 mg/l	＜10 mg/l	No	＜115 pg/mL	No	＜7 pg/mL	＜8 pg/mL	＜3	No	internal validation set
262	Female	No	≥35	≥35	Vaginal delivery	≥3	No	No	No	No	No	No	No	No	≥30 g/l	No	No	No	Yes	No	≥7	No	No	Yes	No	＜10 mg/l	＜10 mg/l	No	＜115 pg/mL	No	＜7 pg/mL	＜8 pg/mL	≥3	No	internal validation set
263	Female	No	＜35	＜35	Vaginal delivery	≥3	No	No	No	No	No	Yes	No	Yes	≥30 g/l	Yes	No	No	No	No	≥7	No	Yes	No	No	≥10 mg/l	≥10 mg/l	No	＜115 pg/mL	No	＜7 pg/mL	＜8 pg/mL	≥3	No	internal validation set
264	Female	No	≥35	≥35	Vaginal delivery	＜3	No	No	No	No	No	No	No	No	≥30 g/l	No	No	No	No	No	≥7	No	No	No	No	≥10 mg/l	＜10 mg/l	No	＜115 pg/mL	No	＜7 pg/mL	≥8 pg/mL	＜3	No	internal validation set
265	Female	No	≥35	＜35	Vaginal delivery	＜3	Yes	No	No	No	No	No	No	No	≥30 g/l	Yes	No	No	No	No	≥7	No	No	No	No	≥10 mg/l	＜10 mg/l	No	＜115 pg/mL	No	＜7 pg/mL	≥8 pg/mL	＜3	No	internal validation set
266	Female	No	＜35	≥35	Vaginal delivery	＜3	No	No	No	No	No	No	No	No	＜30 g/l	No	No	No	Yes	No	≥7	No	No	Yes	No	＜10 mg/l	≥10 mg/l	No	≥115 pg/mL	No	＜7 pg/mL	≥8 pg/mL	＜3	No	internal validation set
267	Male	No	＜35	≥35	Vaginal delivery	＜3	No	No	No	No	No	No	No	No	＜30 g/l	No	No	No	No	No	≥7	No	No	No	No	＜10 mg/l	≥10 mg/l	No	＜115 pg/mL	No	＜7 pg/mL	≥8 pg/mL	＜3	No	internal validation set
268	Female	No	＜35	≥35	Vaginal delivery	＜3	No	No	No	No	No	No	No	No	≥30 g/l	Yes	No	Yes	No	No	≥7	No	No	No	No	≥10 mg/l	＜10 mg/l	Yes	＜115 pg/mL	No	＜7 pg/mL	≥8 pg/mL	＜3	No	internal validation set
269	Male	No	＜35	＜35	Vaginal delivery	＜3	No	No	Yes	Yes	No	No	No	No	＜30 g/l	No	No	No	No	No	≥7	Yes	No	No	No	≥10 mg/l	＜10 mg/l	Yes	＜115 pg/mL	No	＜7 pg/mL	＜8 pg/mL	＜3	No	internal validation set
270	Male	No	≥35	≥35	Vaginal delivery	＜3	No	No	Yes	Yes	No	No	No	No	＜30 g/l	No	Yes	No	No	No	≥7	Yes	No	No	No	＜10 mg/l	＜10 mg/l	No	＜115 pg/mL	No	＜7 pg/mL	≥8 pg/mL	＜3	No	internal validation set
271	Female	No	＜35	＜35	Vaginal delivery	＜3	No	No	No	No	No	No	No	No	≥30 g/l	No	No	No	No	No	≥7	No	No	No	No	≥10 mg/l	＜10 mg/l	No	＜115 pg/mL	No	＜7 pg/mL	≥8 pg/mL	≥3	No	internal validation set
272	Male	No	＜35	＜35	Vaginal delivery	＜3	No	No	No	Yes	No	No	No	No	＜30 g/l	Yes	No	No	No	No	≥7	Yes	No	No	No	＜10 mg/l	≥10 mg/l	No	＜115 pg/mL	No	＜7 pg/mL	＜8 pg/mL	＜3	No	internal validation set
273	Female	No	＜35	＜35	Vaginal delivery	＜3	No	No	No	No	No	No	No	No	≥30 g/l	No	No	Yes	No	No	≥7	No	No	No	No	＜10 mg/l	＜10 mg/l	No	＜115 pg/mL	No	＜7 pg/mL	＜8 pg/mL	＜3	No	internal validation set
274	Female	No	＜35	＜35	Vaginal delivery	＜3	No	No	Yes	No	No	Yes	No	No	≥30 g/l	No	No	No	No	No	≥7	No	No	No	No	≥10 mg/l	＜10 mg/l	No	＜115 pg/mL	No	＜7 pg/mL	＜8 pg/mL	＜3	No	internal validation set
275	Female	No	＜35	＜35	Vaginal delivery	≥3	No	No	No	No	No	Yes	No	No	≥30 g/l	No	No	No	No	No	≥7	No	No	Yes	No	≥10 mg/l	＜10 mg/l	No	＜115 pg/mL	No	＜7 pg/mL	＜8 pg/mL	＜3	No	internal validation set
276	Female	No	＜35	＜35	Vaginal delivery	＜3	No	No	No	No	No	Yes	No	No	≥30 g/l	No	No	No	No	No	≥7	No	No	Yes	No	＜10 mg/l	≥10 mg/l	No	＜115 pg/mL	No	＜7 pg/mL	＜8 pg/mL	＜3	No	internal validation set
277	Female	No	＜35	＜35	Vaginal delivery	＜3	Yes	No	No	No	No	Yes	No	No	≥30 g/l	No	No	No	No	No	≥7	No	No	No	No	≥10 mg/l	≥10 mg/l	Yes	＜115 pg/mL	No	＜7 pg/mL	＜8 pg/mL	≥3	No	internal validation set
278	Male	No	＜35	＜35	Vaginal delivery	＜3	No	No	No	No	No	Yes	No	No	≥30 g/l	No	No	Yes	No	No	＜7	No	Yes	No	No	＜10 mg/l	≥10 mg/l	No	≥115 pg/mL	No	＜7 pg/mL	＜8 pg/mL	≥3	No	internal validation set
279	Male	No	＜35	＜35	Vaginal delivery	＜3	No	No	No	No	No	No	Yes	No	≥30 g/l	No	No	No	No	No	≥7	No	No	No	No	＜10 mg/l	＜10 mg/l	No	≥115 pg/mL	No	＜7 pg/mL	＜8 pg/mL	＜3	No	internal validation set
280	Female	No	≥35	＜35	Vaginal delivery	＜3	No	No	No	Yes	No	No	Yes	No	≥30 g/l	No	No	No	No	No	≥7	Yes	No	No	No	＜10 mg/l	≥10 mg/l	No	＜115 pg/mL	No	＜7 pg/mL	＜8 pg/mL	＜3	No	internal validation set
281	Female	No	＜35	＜35	Vaginal delivery	＜3	No	No	No	Yes	No	No	No	No	≥30 g/l	No	No	No	No	No	≥7	Yes	No	No	No	≥10 mg/l	＜10 mg/l	Yes	＜115 pg/mL	No	＜7 pg/mL	＜8 pg/mL	＜3	No	internal validation set
282	Female	Yes	≥35	＜35	Cesarean section	＜3	Yes	No	No	No	No	No	No	No	≥30 g/l	No	No	Yes	No	Yes	≥7	No	No	Yes	No	＜10 mg/l	＜10 mg/l	Yes	＜115 pg/mL	No	≥7 pg/mL	＜8 pg/mL	＜3	No	internal validation set
283	Female	Yes	＜35	＜35	Cesarean section	＜3	Yes	No	No	Yes	No	No	No	No	≥30 g/l	No	No	Yes	No	Yes	≥7	No	No	Yes	No	＜10 mg/l	＜10 mg/l	Yes	＜115 pg/mL	No	＜7 pg/mL	≥8 pg/mL	＜3	No	internal validation set
284	Female	No	≥35	＜35	Vaginal delivery	＜3	No	No	No	No	No	No	No	Yes	≥30 g/l	No	No	No	Yes	No	≥7	No	No	Yes	No	＜10 mg/l	＜10 mg/l	Yes	＜115 pg/mL	No	＜7 pg/mL	＜8 pg/mL	＜3	No	internal validation set
285	Male	Yes	≥35	＜35	Cesarean section	＜3	No	No	No	No	No	No	Yes	Yes	≥30 g/l	No	No	Yes	Yes	No	≥7	No	No	No	No	＜10 mg/l	＜10 mg/l	No	＜115 pg/mL	No	≥7 pg/mL	≥8 pg/mL	＜3	No	internal validation set
286	Female	Yes	＜35	＜35	Cesarean section	≥3	No	No	No	No	No	No	Yes	No	≥30 g/l	No	No	Yes	Yes	No	≥7	No	No	Yes	Yes	＜10 mg/l	＜10 mg/l	No	≥115 pg/mL	No	≥7 pg/mL	≥8 pg/mL	＜3	No	internal validation set
287	Female	No	＜35	＜35	Vaginal delivery	＜3	No	No	No	No	No	No	Yes	No	≥30 g/l	No	No	No	Yes	No	≥7	No	No	Yes	No	＜10 mg/l	＜10 mg/l	No	＜115 pg/mL	No	＜7 pg/mL	＜8 pg/mL	＜3	No	internal validation set
288	Female	No	≥35	＜35	Vaginal delivery	＜3	No	Yes	No	No	No	No	No	No	≥30 g/l	Yes	No	No	Yes	No	≥7	No	No	Yes	No	＜10 mg/l	＜10 mg/l	No	＜115 pg/mL	No	≥7 pg/mL	＜8 pg/mL	＜3	No	internal validation set
289	Male	No	≥35	≥35	Vaginal delivery	＜3	No	No	No	No	No	No	No	No	≥30 g/l	Yes	No	Yes	No	No	≥7	No	No	Yes	No	＜10 mg/l	＜10 mg/l	No	＜115 pg/mL	No	＜7 pg/mL	＜8 pg/mL	＜3	No	internal validation set
290	Male	No	＜35	≥35	Vaginal delivery	＜3	No	No	Yes	No	No	No	No	No	≥30 g/l	Yes	No	Yes	Yes	No	≥7	No	No	No	No	＜10 mg/l	＜10 mg/l	Yes	＜115 pg/mL	No	＜7 pg/mL	＜8 pg/mL	≥3	No	internal validation set
291	Male	No	＜35	≥35	Vaginal delivery	＜3	No	No	No	No	No	Yes	No	No	≥30 g/l	No	No	Yes	No	No	≥7	No	No	No	No	＜10 mg/l	＜10 mg/l	Yes	＜115 pg/mL	Yes	＜7 pg/mL	＜8 pg/mL	≥3	No	internal validation set
292	Male	No	＜35	≥35	Vaginal delivery	＜3	No	No	No	No	No	Yes	No	No	≥30 g/l	No	No	No	Yes	No	≥7	No	No	No	No	＜10 mg/l	＜10 mg/l	No	＜115 pg/mL	Yes	＜7 pg/mL	＜8 pg/mL	＜3	No	internal validation set
293	Female	Yes	＜35	＜35	Cesarean section	＜3	No	No	No	Yes	No	No	No	No	≥30 g/l	Yes	Yes	No	No	No	≥7	Yes	No	No	No	＜10 mg/l	≥10 mg/l	No	＜115 pg/mL	Yes	＜7 pg/mL	＜8 pg/mL	＜3	No	internal validation set
294	Male	Yes	＜35	＜35	Cesarean section	＜3	No	No	Yes	Yes	Yes	Yes	No	No	≥30 g/l	No	Yes	No	Yes	No	≥7	Yes	No	Yes	No	＜10 mg/l	≥10 mg/l	No	＜115 pg/mL	Yes	＜7 pg/mL	＜8 pg/mL	＜3	No	internal validation set
295	Male	No	＜35	＜35	Vaginal delivery	＜3	Yes	No	No	No	No	No	No	No	≥30 g/l	No	Yes	No	Yes	Yes	≥7	No	No	No	No	＜10 mg/l	＜10 mg/l	No	＜115 pg/mL	No	＜7 pg/mL	＜8 pg/mL	＜3	No	internal validation set
296	Male	Yes	＜35	＜35	Cesarean section	＜3	No	No	No	Yes	No	No	No	No	≥30 g/l	Yes	Yes	No	No	Yes	≥7	No	No	No	No	＜10 mg/l	＜10 mg/l	No	＜115 pg/mL	No	＜7 pg/mL	＜8 pg/mL	＜3	No	internal validation set
297	Female	No	＜35	＜35	Vaginal delivery	＜3	No	No	No	No	No	No	No	No	≥30 g/l	No	No	No	No	No	≥7	No	No	No	No	＜10 mg/l	＜10 mg/l	No	＜115 pg/mL	No	＜7 pg/mL	＜8 pg/mL	＜3	No	internal validation set
298	Female	No	≥35	＜35	Vaginal delivery	＜3	Yes	No	No	No	No	No	No	No	≥30 g/l	No	No	No	Yes	No	≥7	No	No	No	No	＜10 mg/l	＜10 mg/l	No	＜115 pg/mL	No	＜7 pg/mL	＜8 pg/mL	＜3	No	internal validation set
299	Female	No	＜35	＜35	Vaginal delivery	≥3	Yes	No	No	No	No	No	No	No	＜30 g/l	No	No	Yes	No	No	≥7	No	No	No	No	＜10 mg/l	＜10 mg/l	Yes	＜115 pg/mL	No	＜7 pg/mL	＜8 pg/mL	＜3	No	internal validation set
300	Female	Yes	≥35	＜35	Cesarean section	＜3	No	No	No	No	No	No	No	No	＜30 g/l	No	No	Yes	Yes	No	≥7	No	No	Yes	No	＜10 mg/l	＜10 mg/l	No	＜115 pg/mL	No	＜7 pg/mL	≥8 pg/mL	＜3	No	internal validation set
301	Female	Yes	＜35	≥35	Cesarean section	＜3	No	No	No	No	No	Yes	No	No	≥30 g/l	No	No	No	No	No	≥7	No	Yes	No	No	＜10 mg/l	＜10 mg/l	No	≥115 pg/mL	No	＜7 pg/mL	＜8 pg/mL	≥3	No	internal validation set
302	Female	No	≥35	≥35	Vaginal delivery	＜3	Yes	No	No	No	No	Yes	No	No	＜30 g/l	No	No	Yes	No	No	≥7	No	Yes	No	No	＜10 mg/l	≥10 mg/l	No	＜115 pg/mL	No	＜7 pg/mL	≥8 pg/mL	≥3	No	internal validation set
303	Female	No	≥35	＜35	Vaginal delivery	＜3	No	No	No	No	No	No	No	No	＜30 g/l	No	No	Yes	Yes	No	≥7	No	No	No	No	＜10 mg/l	≥10 mg/l	No	＜115 pg/mL	No	≥7 pg/mL	≥8 pg/mL	＜3	No	internal validation set
304	Female	No	＜35	＜35	Vaginal delivery	＜3	Yes	No	No	No	No	No	No	No	≥30 g/l	No	No	No	Yes	No	≥7	No	No	No	No	＜10 mg/l	＜10 mg/l	No	＜115 pg/mL	No	≥7 pg/mL	≥8 pg/mL	≥3	No	internal validation set
305	Female	No	≥35	＜35	Vaginal delivery	＜3	No	No	No	No	No	No	No	No	＜30 g/l	No	No	No	No	No	≥7	No	No	Yes	No	＜10 mg/l	≥10 mg/l	No	＜115 pg/mL	No	＜7 pg/mL	＜8 pg/mL	≥3	No	internal validation set
306	Male	No	＜35	＜35	Vaginal delivery	＜3	Yes	No	No	No	No	No	No	No	≥30 g/l	No	No	Yes	Yes	No	≥7	No	No	Yes	No	＜10 mg/l	＜10 mg/l	No	＜115 pg/mL	No	＜7 pg/mL	＜8 pg/mL	＜3	No	internal validation set
307	Male	No	≥35	＜35	Cesarean section	＜3	No	No	No	No	No	No	No	No	≥30 g/l	No	No	Yes	Yes	No	＜7	No	No	Yes	No	＜10 mg/l	＜10 mg/l	No	＜115 pg/mL	No	＜7 pg/mL	＜8 pg/mL	＜3	No	internal validation set
308	Male	No	＜35	＜35	Vaginal delivery	＜3	No	No	No	No	No	No	No	No	≥30 g/l	No	No	Yes	No	No	＜7	No	No	No	No	＜10 mg/l	＜10 mg/l	No	＜115 pg/mL	No	＜7 pg/mL	＜8 pg/mL	＜3	No	internal validation set
309	Female	No	＜35	＜35	Cesarean section	＜3	No	No	No	No	No	No	No	No	≥30 g/l	No	No	No	Yes	No	≥7	No	No	No	No	＜10 mg/l	＜10 mg/l	No	＜115 pg/mL	No	＜7 pg/mL	＜8 pg/mL	＜3	No	internal validation set
310	Male	No	≥35	＜35	Vaginal delivery	＜3	No	No	No	No	No	No	No	No	≥30 g/l	Yes	No	No	No	No	＜7	No	No	Yes	No	＜10 mg/l	＜10 mg/l	No	＜115 pg/mL	No	＜7 pg/mL	＜8 pg/mL	＜3	No	internal validation set
311	Female	No	≥35	＜35	Vaginal delivery	＜3	No	No	Yes	No	No	No	No	No	≥30 g/l	Yes	No	Yes	No	No	≥7	No	No	No	No	＜10 mg/l	＜10 mg/l	No	＜115 pg/mL	No	＜7 pg/mL	＜8 pg/mL	＜3	No	internal validation set
312	Female	No	＜35	＜35	Vaginal delivery	＜3	No	No	No	No	No	No	No	No	≥30 g/l	Yes	No	Yes	No	No	≥7	No	No	Yes	No	≥10 mg/l	＜10 mg/l	No	＜115 pg/mL	No	＜7 pg/mL	＜8 pg/mL	＜3	No	internal validation set
313	Female	No	＜35	＜35	Vaginal delivery	＜3	No	No	No	Yes	No	Yes	No	No	≥30 g/l	No	Yes	No	Yes	No	≥7	Yes	Yes	No	No	＜10 mg/l	＜10 mg/l	Yes	≥115 pg/mL	No	＜7 pg/mL	≥8 pg/mL	＜3	No	internal validation set
314	Female	No	＜35	＜35	Vaginal delivery	＜3	No	No	Yes	Yes	No	No	No	No	≥30 g/l	Yes	Yes	Yes	No	No	≥7	Yes	Yes	Yes	No	≥10 mg/l	＜10 mg/l	No	≥115 pg/mL	No	＜7 pg/mL	＜8 pg/mL	≥3	No	internal validation set
315	Female	Yes	＜35	＜35	Cesarean section	＜3	No	No	No	No	No	No	No	No	≥30 g/l	Yes	Yes	Yes	No	No	≥7	No	No	No	No	≥10 mg/l	＜10 mg/l	No	＜115 pg/mL	No	＜7 pg/mL	＜8 pg/mL	＜3	No	internal validation set
316	Female	No	＜35	＜35	Vaginal delivery	＜3	Yes	No	No	Yes	No	No	No	No	＜30 g/l	Yes	Yes	No	No	No	≥7	Yes	No	No	No	＜10 mg/l	≥10 mg/l	No	＜115 pg/mL	Yes	＜7 pg/mL	＜8 pg/mL	＜3	No	internal validation set
317	Male	Yes	＜35	＜35	Cesarean section	＜3	Yes	No	Yes	No	No	No	No	No	≥30 g/l	No	No	No	No	No	≥7	No	No	No	No	＜10 mg/l	＜10 mg/l	No	＜115 pg/mL	No	＜7 pg/mL	≥8 pg/mL	≥3	No	internal validation set
318	Male	Yes	≥35	＜35	Vaginal delivery	＜3	No	No	No	No	No	No	Yes	No	≥30 g/l	No	No	Yes	No	No	≥7	No	No	Yes	No	≥10 mg/l	＜10 mg/l	No	＜115 pg/mL	No	≥7 pg/mL	＜8 pg/mL	＜3	No	internal validation set
319	Female	No	≥35	＜35	Vaginal delivery	＜3	Yes	Yes	No	No	No	No	No	No	≥30 g/l	No	No	Yes	No	Yes	≥7	No	No	No	No	≥10 mg/l	＜10 mg/l	No	≥115 pg/mL	No	≥7 pg/mL	＜8 pg/mL	≥3	No	internal validation set
320	Female	No	≥35	≥35	Vaginal delivery	＜3	Yes	Yes	No	No	No	No	Yes	Yes	≥30 g/l	No	No	No	Yes	No	≥7	No	No	No	No	＜10 mg/l	＜10 mg/l	No	＜115 pg/mL	No	＜7 pg/mL	＜8 pg/mL	＜3	No	internal validation set
321	Female	Yes	＜35	≥35	Vaginal delivery	≥3	Yes	No	No	No	No	No	No	No	≥30 g/l	No	No	Yes	Yes	No	≥7	No	No	Yes	No	＜10 mg/l	＜10 mg/l	No	＜115 pg/mL	No	≥7 pg/mL	≥8 pg/mL	＜3	No	internal validation set
322	Female	No	＜35	＜35	Vaginal delivery	≥3	No	No	No	Yes	No	Yes	No	No	＜30 g/l	No	No	No	No	Yes	≥7	No	No	No	No	＜10 mg/l	≥10 mg/l	No	＜115 pg/mL	Yes	＜7 pg/mL	＜8 pg/mL	＜3	No	internal validation set
323	Female	No	＜35	＜35	Vaginal delivery	＜3	Yes	No	No	No	No	Yes	No	Yes	＜30 g/l	No	No	Yes	Yes	No	≥7	No	No	No	No	＜10 mg/l	≥10 mg/l	No	＜115 pg/mL	No	＜7 pg/mL	＜8 pg/mL	＜3	No	internal validation set
324	Female	No	≥35	＜35	Vaginal delivery	＜3	No	No	No	No	No	No	No	No	＜30 g/l	No	No	No	Yes	No	≥7	No	No	No	No	＜10 mg/l	≥10 mg/l	No	＜115 pg/mL	No	≥7 pg/mL	＜8 pg/mL	＜3	No	internal validation set
325	Male	Yes	＜35	＜35	Vaginal delivery	＜3	Yes	No	No	No	No	No	No	No	≥30 g/l	No	No	No	No	No	≥7	No	No	No	No	＜10 mg/l	＜10 mg/l	No	＜115 pg/mL	No	≥7 pg/mL	＜8 pg/mL	＜3	No	internal validation set
326	Female	No	＜35	＜35	Vaginal delivery	＜3	No	No	No	No	No	No	No	No	＜30 g/l	No	No	Yes	Yes	No	≥7	No	No	No	No	＜10 mg/l	≥10 mg/l	No	＜115 pg/mL	No	＜7 pg/mL	＜8 pg/mL	＜3	No	internal validation set
327	Female	No	≥35	＜35	Vaginal delivery	＜3	No	No	No	No	No	No	No	No	＜30 g/l	No	No	No	No	No	≥7	No	No	No	No	＜10 mg/l	＜10 mg/l	No	＜115 pg/mL	No	＜7 pg/mL	＜8 pg/mL	＜3	No	internal validation set
328	Female	No	≥35	＜35	Vaginal delivery	＜3	No	No	No	No	No	No	No	No	≥30 g/l	No	No	Yes	No	No	≥7	No	No	Yes	No	＜10 mg/l	＜10 mg/l	No	＜115 pg/mL	No	＜7 pg/mL	＜8 pg/mL	≥3	No	internal validation set
329	Female	No	≥35	＜35	Vaginal delivery	＜3	No	No	No	No	No	No	No	No	≥30 g/l	No	No	Yes	No	No	≥7	No	No	No	No	＜10 mg/l	＜10 mg/l	No	＜115 pg/mL	No	＜7 pg/mL	＜8 pg/mL	≥3	No	internal validation set
330	Female	No	＜35	＜35	Vaginal delivery	＜3	No	No	Yes	Yes	No	No	No	No	≥30 g/l	No	No	Yes	Yes	No	≥7	Yes	Yes	No	No	≥10 mg/l	≥10 mg/l	No	＜115 pg/mL	No	＜7 pg/mL	＜8 pg/mL	＜3	No	internal validation set
331	Male	No	≥35	≥35	Vaginal delivery	＜3	No	No	No	Yes	No	No	No	No	≥30 g/l	No	No	No	Yes	No	≥7	No	Yes	No	No	＜10 mg/l	＜10 mg/l	No	≥115 pg/mL	No	＜7 pg/mL	＜8 pg/mL	＜3	No	internal validation set
332	Male	Yes	≥35	≥35	Cesarean section	＜3	No	No	Yes	Yes	No	No	No	No	≥30 g/l	No	No	No	No	No	＜7	No	Yes	No	No	＜10 mg/l	≥10 mg/l	Yes	≥115 pg/mL	No	＜7 pg/mL	＜8 pg/mL	≥3	No	internal validation set
333	Female	No	≥35	＜35	Vaginal delivery	＜3	No	No	No	No	No	No	No	No	≥30 g/l	No	No	No	Yes	No	＜7	No	Yes	No	No	≥10 mg/l	＜10 mg/l	No	＜115 pg/mL	No	＜7 pg/mL	＜8 pg/mL	≥3	No	internal validation set
334	Female	No	＜35	＜35	Vaginal delivery	＜3	No	No	No	No	Yes	Yes	No	No	≥30 g/l	Yes	No	No	No	No	＜7	No	Yes	Yes	Yes	＜10 mg/l	＜10 mg/l	No	＜115 pg/mL	No	＜7 pg/mL	＜8 pg/mL	≥3	No	internal validation set
335	Female	Yes	＜35	＜35	Cesarean section	＜3	Yes	No	Yes	No	No	No	No	No	≥30 g/l	Yes	Yes	No	No	No	≥7	No	No	Yes	No	≥10 mg/l	＜10 mg/l	No	＜115 pg/mL	No	≥7 pg/mL	＜8 pg/mL	＜3	No	internal validation set
336	Female	Yes	＜35	＜35	Cesarean section	＜3	No	No	Yes	No	No	No	No	No	≥30 g/l	Yes	Yes	No	Yes	No	≥7	No	No	No	No	≥10 mg/l	＜10 mg/l	No	＜115 pg/mL	No	≥7 pg/mL	＜8 pg/mL	＜3	No	internal validation set
337	Female	No	＜35	＜35	Vaginal delivery	＜3	No	Yes	No	No	No	No	No	No	≥30 g/l	No	Yes	No	Yes	No	＜7	No	No	No	No	＜10 mg/l	＜10 mg/l	Yes	＜115 pg/mL	No	＜7 pg/mL	≥8 pg/mL	＜3	No	internal validation set
338	Female	Yes	＜35	＜35	Cesarean section	＜3	No	Yes	No	No	No	No	Yes	No	≥30 g/l	No	No	No	No	No	≥7	No	No	No	No	＜10 mg/l	＜10 mg/l	No	＜115 pg/mL	No	＜7 pg/mL	＜8 pg/mL	＜3	No	internal validation set
339	Male	No	≥35	＜35	Vaginal delivery	＜3	Yes	Yes	Yes	Yes	No	No	No	No	＜30 g/l	No	No	No	No	No	≥7	No	No	No	No	＜10 mg/l	≥10 mg/l	No	≥115 pg/mL	No	＜7 pg/mL	≥8 pg/mL	＜3	No	internal validation set
340	Male	No	≥35	＜35	Vaginal delivery	＜3	No	No	Yes	No	No	Yes	No	No	＜30 g/l	No	No	Yes	No	No	≥7	No	Yes	No	No	＜10 mg/l	＜10 mg/l	Yes	＜115 pg/mL	No	＜7 pg/mL	＜8 pg/mL	＜3	No	internal validation set
341	Female	No	＜35	＜35	Vaginal delivery	＜3	Yes	No	Yes	No	No	No	Yes	No	≥30 g/l	No	No	Yes	No	No	≥7	No	No	No	No	＜10 mg/l	＜10 mg/l	No	＜115 pg/mL	No	＜7 pg/mL	≥8 pg/mL	≥3	No	internal validation set
342	Male	No	＜35	＜35	Vaginal delivery	＜3	No	No	No	No	No	Yes	No	No	＜30 g/l	No	No	Yes	No	No	≥7	No	No	Yes	No	＜10 mg/l	≥10 mg/l	No	＜115 pg/mL	No	＜7 pg/mL	＜8 pg/mL	≥3	No	internal validation set
343	Female	No	＜35	＜35	Cesarean section	＜3	No	No	No	No	No	No	No	Yes	≥30 g/l	No	No	Yes	No	No	≥7	No	No	No	No	＜10 mg/l	＜10 mg/l	Yes	＜115 pg/mL	No	＜7 pg/mL	＜8 pg/mL	＜3	No	internal validation set
344	Female	No	＜35	＜35	Vaginal delivery	＜3	Yes	No	No	No	No	No	No	No	≥30 g/l	No	No	Yes	No	No	≥7	No	No	Yes	No	＜10 mg/l	＜10 mg/l	Yes	＜115 pg/mL	No	＜7 pg/mL	≥8 pg/mL	＜3	No	internal validation set
345	Female	No	＜35	≥35	Vaginal delivery	≥3	No	No	No	No	No	Yes	Yes	No	＜30 g/l	No	No	Yes	No	No	≥7	Yes	No	Yes	No	＜10 mg/l	≥10 mg/l	Yes	＜115 pg/mL	Yes	≥7 pg/mL	≥8 pg/mL	＜3	No	internal validation set
346	Female	No	＜35	≥35	Vaginal delivery	＜3	Yes	No	No	No	No	Yes	No	No	＜30 g/l	No	No	Yes	No	No	≥7	Yes	No	No	No	＜10 mg/l	≥10 mg/l	No	＜115 pg/mL	Yes	≥7 pg/mL	＜8 pg/mL	≥3	No	internal validation set
347	Female	No	＜35	＜35	Vaginal delivery	≥3	No	No	No	No	No	No	No	No	≥30 g/l	No	No	Yes	No	No	≥7	No	No	Yes	No	≥10 mg/l	＜10 mg/l	Yes	＜115 pg/mL	No	＜7 pg/mL	＜8 pg/mL	≥3	No	internal validation set
348	Male	No	＜35	≥35	Cesarean section	≥3	No	No	No	Yes	No	Yes	No	No	＜30 g/l	No	No	No	No	No	≥7	No	No	Yes	No	≥10 mg/l	≥10 mg/l	No	＜115 pg/mL	No	＜7 pg/mL	＜8 pg/mL	＜3	No	internal validation set
349	Male	No	＜35	≥35	Vaginal delivery	＜3	No	No	No	Yes	No	Yes	No	No	＜30 g/l	No	No	No	No	No	≥7	No	No	No	No	＜10 mg/l	＜10 mg/l	No	＜115 pg/mL	No	＜7 pg/mL	＜8 pg/mL	＜3	No	internal validation set
350	Female	No	≥35	＜35	Vaginal delivery	＜3	No	No	No	No	No	No	No	No	≥30 g/l	No	No	Yes	No	No	≥7	No	No	No	No	＜10 mg/l	＜10 mg/l	No	＜115 pg/mL	No	＜7 pg/mL	＜8 pg/mL	＜3	No	internal validation set
351	Male	No	＜35	＜35	Vaginal delivery	＜3	No	No	No	Yes	No	Yes	No	No	≥30 g/l	No	No	Yes	No	Yes	≥7	No	Yes	No	No	＜10 mg/l	≥10 mg/l	No	≥115 pg/mL	No	＜7 pg/mL	＜8 pg/mL	＜3	No	internal validation set
352	Female	No	≥35	＜35	Vaginal delivery	＜3	No	No	No	No	No	No	No	No	≥30 g/l	No	No	No	No	No	≥7	No	No	No	No	≥10 mg/l	＜10 mg/l	No	＜115 pg/mL	No	≥7 pg/mL	＜8 pg/mL	＜3	No	internal validation set
353	Female	No	≥35	＜35	Vaginal delivery	＜3	No	No	No	No	No	No	No	No	≥30 g/l	Yes	No	Yes	No	No	≥7	No	No	No	No	≥10 mg/l	＜10 mg/l	No	＜115 pg/mL	No	＜7 pg/mL	＜8 pg/mL	＜3	No	internal validation set
354	Female	No	＜35	＜35	Vaginal delivery	＜3	No	No	No	No	No	No	No	No	≥30 g/l	No	No	No	No	No	≥7	No	No	No	No	＜10 mg/l	＜10 mg/l	No	＜115 pg/mL	No	＜7 pg/mL	＜8 pg/mL	＜3	No	internal validation set
355	Female	No	＜35	＜35	Vaginal delivery	＜3	No	No	No	No	No	No	No	No	≥30 g/l	Yes	No	Yes	No	No	≥7	No	No	No	No	＜10 mg/l	≥10 mg/l	No	＜115 pg/mL	No	＜7 pg/mL	＜8 pg/mL	＜3	No	internal validation set
356	Female	Yes	≥35	＜35	Vaginal delivery	＜3	No	No	No	No	No	No	No	No	≥30 g/l	No	No	No	No	No	≥7	No	No	No	No	＜10 mg/l	≥10 mg/l	No	≥115 pg/mL	No	＜7 pg/mL	＜8 pg/mL	≥3	No	internal validation set
357	Female	Yes	＜35	＜35	Vaginal delivery	＜3	No	No	No	No	No	No	No	No	≥30 g/l	No	No	No	No	No	≥7	No	No	No	No	＜10 mg/l	≥10 mg/l	No	＜115 pg/mL	No	＜7 pg/mL	＜8 pg/mL	≥3	No	internal validation set
358	Female	No	＜35	＜35	Vaginal delivery	＜3	Yes	No	Yes	No	No	No	No	No	≥30 g/l	Yes	No	Yes	No	No	≥7	No	No	Yes	No	＜10 mg/l	＜10 mg/l	No	＜115 pg/mL	No	＜7 pg/mL	＜8 pg/mL	＜3	No	internal validation set
359	Male	No	＜35	＜35	Vaginal delivery	＜3	No	No	Yes	Yes	No	Yes	No	No	＜30 g/l	Yes	No	Yes	No	No	≥7	Yes	Yes	Yes	No	＜10 mg/l	≥10 mg/l	No	≥115 pg/mL	No	＜7 pg/mL	＜8 pg/mL	≥3	No	internal validation set
360	Female	No	＜35	＜35	Vaginal delivery	＜3	No	No	No	Yes	Yes	No	Yes	No	＜30 g/l	No	No	No	No	No	≥7	Yes	Yes	No	No	＜10 mg/l	≥10 mg/l	No	≥115 pg/mL	No	＜7 pg/mL	≥8 pg/mL	＜3	No	internal validation set
361	Female	No	＜35	＜35	Vaginal delivery	＜3	Yes	No	No	No	No	No	Yes	No	≥30 g/l	Yes	No	Yes	No	No	≥7	No	No	Yes	No	＜10 mg/l	＜10 mg/l	No	＜115 pg/mL	No	≥7 pg/mL	≥8 pg/mL	＜3	No	internal validation set
362	Female	No	＜35	＜35	Vaginal delivery	＜3	No	No	No	Yes	No	No	No	No	＜30 g/l	No	No	Yes	No	No	≥7	Yes	No	Yes	No	＜10 mg/l	≥10 mg/l	No	≥115 pg/mL	No	≥7 pg/mL	≥8 pg/mL	＜3	No	internal validation set
363	Female	No	＜35	＜35	Vaginal delivery	≥3	Yes	No	Yes	No	No	No	No	No	≥30 g/l	No	No	No	No	No	≥7	No	No	Yes	No	＜10 mg/l	＜10 mg/l	No	＜115 pg/mL	No	＜7 pg/mL	＜8 pg/mL	＜3	No	internal validation set
364	Female	Yes	≥35	＜35	Vaginal delivery	≥3	Yes	No	No	No	No	No	No	No	≥30 g/l	No	No	No	No	No	≥7	No	No	No	No	＜10 mg/l	＜10 mg/l	No	＜115 pg/mL	No	≥7 pg/mL	≥8 pg/mL	＜3	No	internal validation set
365	Female	No	≥35	＜35	Vaginal delivery	＜3	No	No	No	No	No	No	No	No	≥30 g/l	No	No	Yes	No	No	≥7	No	No	No	No	＜10 mg/l	＜10 mg/l	No	＜115 pg/mL	No	＜7 pg/mL	＜8 pg/mL	＜3	No	internal validation set
366	Female	Yes	＜35	＜35	Cesarean section	＜3	Yes	No	Yes	No	No	No	No	No	≥30 g/l	No	No	Yes	No	No	＜7	No	No	No	No	＜10 mg/l	＜10 mg/l	No	＜115 pg/mL	No	＜7 pg/mL	＜8 pg/mL	≥3	No	internal validation set
367	Female	No	＜35	＜35	Vaginal delivery	＜3	No	No	No	No	No	Yes	No	No	≥30 g/l	No	No	Yes	No	No	≥7	No	No	No	No	＜10 mg/l	＜10 mg/l	No	≥115 pg/mL	Yes	≥7 pg/mL	＜8 pg/mL	＜3	No	internal validation set
368	Female	No	≥35	＜35	Vaginal delivery	＜3	No	No	Yes	No	No	No	No	No	≥30 g/l	No	No	Yes	No	No	≥7	No	No	No	No	＜10 mg/l	＜10 mg/l	No	＜115 pg/mL	No	＜7 pg/mL	＜8 pg/mL	≥3	No	internal validation set
369	Female	No	＜35	＜35	Vaginal delivery	＜3	No	No	Yes	No	No	No	No	No	≥30 g/l	No	No	No	No	No	＜7	No	No	No	No	＜10 mg/l	＜10 mg/l	No	＜115 pg/mL	No	＜7 pg/mL	＜8 pg/mL	＜3	No	internal validation set
370	Female	No	≥35	≥35	Vaginal delivery	＜3	Yes	No	No	No	No	No	Yes	No	≥30 g/l	No	No	No	No	No	≥7	No	Yes	Yes	No	＜10 mg/l	＜10 mg/l	No	＜115 pg/mL	No	＜7 pg/mL	＜8 pg/mL	＜3	No	internal validation set
371	Female	No	＜35	＜35	Vaginal delivery	＜3	No	No	No	Yes	No	Yes	No	No	≥30 g/l	No	No	No	No	No	≥7	Yes	Yes	No	No	＜10 mg/l	＜10 mg/l	No	＜115 pg/mL	No	＜7 pg/mL	＜8 pg/mL	≥3	No	internal validation set
372	Male	No	≥35	＜35	Vaginal delivery	＜3	No	No	No	Yes	No	No	No	No	≥30 g/l	No	No	Yes	Yes	No	≥7	No	No	Yes	No	＜10 mg/l	＜10 mg/l	No	≥115 pg/mL	No	＜7 pg/mL	＜8 pg/mL	＜3	No	internal validation set
373	Female	No	≥35	≥35	Vaginal delivery	＜3	No	No	No	No	No	No	Yes	No	≥30 g/l	No	No	Yes	Yes	No	≥7	No	No	No	No	≥10 mg/l	＜10 mg/l	No	＜115 pg/mL	No	＜7 pg/mL	＜8 pg/mL	＜3	No	internal validation set
374	Male	Yes	＜35	≥35	Cesarean section	＜3	No	No	No	Yes	No	No	Yes	No	＜30 g/l	Yes	No	Yes	No	Yes	＜7	No	No	No	No	≥10 mg/l	＜10 mg/l	No	＜115 pg/mL	No	＜7 pg/mL	＜8 pg/mL	≥3	No	internal validation set
375	Male	No	≥35	＜35	Vaginal delivery	＜3	No	No	No	Yes	No	No	No	No	＜30 g/l	Yes	No	No	Yes	Yes	≥7	No	No	No	No	＜10 mg/l	＜10 mg/l	Yes	＜115 pg/mL	No	＜7 pg/mL	＜8 pg/mL	≥3	No	internal validation set
376	Female	No	＜35	≥35	Vaginal delivery	＜3	No	No	No	No	No	No	No	No	≥30 g/l	No	No	No	Yes	No	≥7	No	No	Yes	No	＜10 mg/l	＜10 mg/l	No	＜115 pg/mL	No	＜7 pg/mL	＜8 pg/mL	＜3	No	internal validation set
377	Male	No	≥35	≥35	Vaginal delivery	＜3	No	No	No	Yes	Yes	Yes	No	No	＜30 g/l	No	Yes	No	No	No	≥7	No	No	Yes	Yes	＜10 mg/l	≥10 mg/l	No	＜115 pg/mL	No	＜7 pg/mL	＜8 pg/mL	＜3	No	internal validation set
378	Female	No	≥35	＜35	Vaginal delivery	＜3	No	No	No	No	No	No	No	No	≥30 g/l	Yes	Yes	Yes	Yes	No	≥7	No	No	Yes	No	＜10 mg/l	＜10 mg/l	No	＜115 pg/mL	No	＜7 pg/mL	＜8 pg/mL	＜3	No	internal validation set
379	Female	No	＜35	≥35	Vaginal delivery	＜3	No	No	No	No	Yes	No	No	Yes	≥30 g/l	No	No	No	No	No	≥7	No	No	Yes	No	＜10 mg/l	＜10 mg/l	No	＜115 pg/mL	No	＜7 pg/mL	≥8 pg/mL	＜3	No	internal validation set
380	Female	No	≥35	≥35	Vaginal delivery	＜3	No	Yes	No	No	Yes	No	No	Yes	≥30 g/l	No	No	No	No	No	≥7	No	No	No	No	＜10 mg/l	＜10 mg/l	No	≥115 pg/mL	No	＜7 pg/mL	＜8 pg/mL	≥3	No	internal validation set
381	Male	Yes	＜35	≥35	Cesarean section	＜3	No	No	No	No	Yes	Yes	No	Yes	＜30 g/l	No	Yes	Yes	No	Yes	≥7	No	No	No	No	＜10 mg/l	≥10 mg/l	No	≥115 pg/mL	No	＜7 pg/mL	≥8 pg/mL	＜3	No	internal validation set
382	Male	No	≥35	≥35	Vaginal delivery	＜3	Yes	No	No	No	No	Yes	No	No	≥30 g/l	No	Yes	No	Yes	No	≥7	Yes	No	No	No	＜10 mg/l	＜10 mg/l	No	＜115 pg/mL	No	＜7 pg/mL	≥8 pg/mL	≥3	No	internal validation set
383	Female	No	≥35	＜35	Vaginal delivery	≥3	Yes	Yes	No	No	No	No	No	No	≥30 g/l	No	Yes	No	Yes	No	≥7	No	No	No	No	＜10 mg/l	＜10 mg/l	No	＜115 pg/mL	No	≥7 pg/mL	≥8 pg/mL	＜3	No	internal validation set
384	Male	Yes	≥35	＜35	Cesarean section	≥3	Yes	Yes	No	No	No	No	No	No	≥30 g/l	No	No	Yes	No	No	≥7	Yes	No	No	No	＜10 mg/l	≥10 mg/l	No	＜115 pg/mL	No	＜7 pg/mL	＜8 pg/mL	≥3	No	internal validation set
385	Female	No	＜35	＜35	Vaginal delivery	＜3	No	No	Yes	No	No	No	No	No	≥30 g/l	No	No	No	Yes	No	≥7	No	No	No	No	≥10 mg/l	＜10 mg/l	No	＜115 pg/mL	No	≥7 pg/mL	＜8 pg/mL	≥3	No	internal validation set
386	Female	No	＜35	＜35	Vaginal delivery	＜3	No	No	No	No	No	No	No	No	≥30 g/l	No	No	No	No	No	≥7	No	No	No	No	≥10 mg/l	＜10 mg/l	No	＜115 pg/mL	No	＜7 pg/mL	＜8 pg/mL	＜3	No	internal validation set
387	Male	No	≥35	＜35	Cesarean section	＜3	No	No	Yes	Yes	No	No	No	No	≥30 g/l	No	No	No	No	No	≥7	Yes	No	No	No	≥10 mg/l	＜10 mg/l	No	＜115 pg/mL	Yes	≥7 pg/mL	＜8 pg/mL	＜3	No	internal validation set
388	Female	No	＜35	＜35	Vaginal delivery	＜3	No	No	Yes	Yes	No	No	No	No	≥30 g/l	No	No	No	Yes	No	≥7	No	Yes	Yes	No	≥10 mg/l	＜10 mg/l	No	≥115 pg/mL	Yes	＜7 pg/mL	＜8 pg/mL	＜3	No	internal validation set
389	Female	No	≥35	＜35	Vaginal delivery	＜3	No	No	Yes	No	No	No	No	No	≥30 g/l	No	No	Yes	Yes	No	≥7	No	No	No	No	＜10 mg/l	＜10 mg/l	No	＜115 pg/mL	No	＜7 pg/mL	＜8 pg/mL	＜3	No	internal validation set
390	Female	No	≥35	＜35	Vaginal delivery	＜3	No	No	Yes	Yes	No	No	No	No	≥30 g/l	No	No	No	No	No	≥7	No	Yes	Yes	No	＜10 mg/l	＜10 mg/l	No	≥115 pg/mL	No	＜7 pg/mL	＜8 pg/mL	＜3	No	internal validation set
391	Female	No	＜35	＜35	Vaginal delivery	＜3	Yes	No	No	Yes	No	No	No	No	＜30 g/l	No	No	No	No	No	≥7	No	Yes	No	No	＜10 mg/l	＜10 mg/l	No	＜115 pg/mL	No	＜7 pg/mL	＜8 pg/mL	＜3	No	internal validation set
392	Female	No	≥35	＜35	Vaginal delivery	＜3	Yes	No	No	No	No	Yes	No	No	≥30 g/l	Yes	No	No	No	No	≥7	No	No	No	No	≥10 mg/l	＜10 mg/l	No	＜115 pg/mL	No	＜7 pg/mL	＜8 pg/mL	＜3	No	internal validation set
393	Male	No	＜35	＜35	Vaginal delivery	＜3	Yes	No	No	Yes	No	No	No	No	＜30 g/l	No	No	Yes	No	No	≥7	Yes	Yes	Yes	No	＜10 mg/l	≥10 mg/l	No	＜115 pg/mL	No	＜7 pg/mL	＜8 pg/mL	≥3	No	internal validation set
394	Female	Yes	＜35	＜35	Cesarean section	＜3	No	No	No	No	No	No	No	No	≥30 g/l	No	No	No	No	No	≥7	No	No	No	No	＜10 mg/l	＜10 mg/l	No	＜115 pg/mL	No	＜7 pg/mL	＜8 pg/mL	＜3	No	internal validation set
395	Female	No	≥35	＜35	Vaginal delivery	＜3	No	No	No	No	No	No	No	No	≥30 g/l	No	No	No	No	No	≥7	No	No	No	No	＜10 mg/l	＜10 mg/l	No	＜115 pg/mL	No	＜7 pg/mL	＜8 pg/mL	≥3	No	internal validation set
396	Female	No	≥35	＜35	Vaginal delivery	＜3	No	No	No	No	No	Yes	No	No	≥30 g/l	No	No	No	Yes	No	≥7	No	No	No	No	＜10 mg/l	＜10 mg/l	No	≥115 pg/mL	No	＜7 pg/mL	＜8 pg/mL	≥3	No	internal validation set
397	Female	Yes	≥35	≥35	Cesarean section	＜3	No	No	No	No	No	No	Yes	No	≥30 g/l	No	No	No	Yes	No	≥7	No	No	No	No	＜10 mg/l	＜10 mg/l	No	＜115 pg/mL	No	＜7 pg/mL	＜8 pg/mL	＜3	No	internal validation set
398	Female	No	＜35	≥35	Vaginal delivery	＜3	No	No	No	No	No	No	Yes	No	≥30 g/l	No	No	Yes	No	No	≥7	No	No	No	No	＜10 mg/l	＜10 mg/l	No	≥115 pg/mL	No	＜7 pg/mL	＜8 pg/mL	＜3	No	internal validation set
399	Female	No	＜35	≥35	Vaginal delivery	＜3	No	No	No	No	No	No	Yes	No	≥30 g/l	No	No	No	Yes	No	≥7	No	No	No	No	＜10 mg/l	＜10 mg/l	No	≥115 pg/mL	No	＜7 pg/mL	≥8 pg/mL	≥3	No	internal validation set
400	Female	No	＜35	＜35	Vaginal delivery	≥3	No	No	No	No	No	No	No	Yes	≥30 g/l	No	No	No	Yes	No	≥7	No	No	No	No	≥10 mg/l	＜10 mg/l	No	＜115 pg/mL	No	＜7 pg/mL	＜8 pg/mL	≥3	No	internal validation set
401	Female	No	＜35	＜35	Vaginal delivery	≥3	No	No	No	No	No	No	No	No	≥30 g/l	Yes	No	No	No	No	≥7	No	No	No	No	＜10 mg/l	＜10 mg/l	No	≥115 pg/mL	No	＜7 pg/mL	＜8 pg/mL	＜3	No	internal validation set
402	Female	No	≥35	＜35	Vaginal delivery	＜3	No	No	No	No	No	No	No	No	≥30 g/l	No	No	No	Yes	Yes	≥7	No	No	Yes	No	≥10 mg/l	＜10 mg/l	No	＜115 pg/mL	No	＜7 pg/mL	＜8 pg/mL	＜3	No	internal validation set
403	Female	No	＜35	＜35	Vaginal delivery	≥3	No	No	No	No	No	No	No	No	≥30 g/l	Yes	No	Yes	No	No	≥7	No	No	No	No	≥10 mg/l	＜10 mg/l	No	＜115 pg/mL	No	＜7 pg/mL	＜8 pg/mL	＜3	No	internal validation set
404	Female	No	＜35	＜35	Vaginal delivery	＜3	No	No	No	No	No	No	No	Yes	≥30 g/l	No	No	Yes	No	No	≥7	No	No	No	No	≥10 mg/l	＜10 mg/l	No	＜115 pg/mL	No	≥7 pg/mL	＜8 pg/mL	＜3	No	internal validation set
405	Male	No	≥35	＜35	Vaginal delivery	＜3	Yes	No	No	Yes	No	No	No	No	＜30 g/l	No	No	Yes	No	Yes	＜7	Yes	Yes	No	No	＜10 mg/l	≥10 mg/l	No	＜115 pg/mL	No	＜7 pg/mL	＜8 pg/mL	＜3	No	internal validation set
406	Male	No	≥35	＜35	Vaginal delivery	＜3	No	Yes	Yes	Yes	No	Yes	No	No	＜30 g/l	No	Yes	Yes	Yes	No	＜7	Yes	No	Yes	No	＜10 mg/l	≥10 mg/l	No	≥115 pg/mL	No	≥7 pg/mL	＜8 pg/mL	≥3	No	internal validation set
407	Female	No	＜35	≥35	Vaginal delivery	＜3	No	No	Yes	No	No	No	No	No	≥30 g/l	No	No	Yes	Yes	No	≥7	No	No	Yes	No	≥10 mg/l	＜10 mg/l	No	＜115 pg/mL	No	＜7 pg/mL	＜8 pg/mL	≥3	No	internal validation set
408	Female	No	＜35	＜35	Vaginal delivery	＜3	No	No	Yes	Yes	No	Yes	No	No	＜30 g/l	No	No	No	No	No	≥7	Yes	No	No	Yes	≥10 mg/l	≥10 mg/l	No	＜115 pg/mL	No	＜7 pg/mL	＜8 pg/mL	＜3	No	internal validation set
409	Female	No	＜35	＜35	Vaginal delivery	＜3	Yes	No	No	Yes	No	No	No	No	＜30 g/l	No	Yes	No	Yes	No	≥7	No	No	No	No	＜10 mg/l	≥10 mg/l	No	＜115 pg/mL	No	≥7 pg/mL	＜8 pg/mL	＜3	No	internal validation set
410	Female	Yes	≥35	＜35	Cesarean section	＜3	No	No	No	No	No	No	No	No	≥30 g/l	No	Yes	No	No	No	＜7	No	No	No	No	＜10 mg/l	＜10 mg/l	No	＜115 pg/mL	No	＜7 pg/mL	＜8 pg/mL	＜3	No	internal validation set
411	Male	No	≥35	＜35	Vaginal delivery	＜3	No	No	No	Yes	No	No	Yes	No	≥30 g/l	No	Yes	No	No	No	≥7	No	No	No	No	＜10 mg/l	≥10 mg/l	No	≥115 pg/mL	Yes	＜7 pg/mL	＜8 pg/mL	≥3	No	internal validation set
412	Female	No	≥35	＜35	Vaginal delivery	＜3	No	No	No	No	No	No	No	No	≥30 g/l	No	No	No	Yes	No	≥7	No	No	Yes	No	＜10 mg/l	＜10 mg/l	No	＜115 pg/mL	No	＜7 pg/mL	＜8 pg/mL	＜3	No	internal validation set
413	Female	Yes	＜35	＜35	Cesarean section	＜3	No	No	No	No	No	No	No	No	≥30 g/l	No	Yes	No	Yes	No	＜7	No	No	No	No	＜10 mg/l	＜10 mg/l	Yes	＜115 pg/mL	No	＜7 pg/mL	＜8 pg/mL	＜3	No	internal validation set
414	Female	No	＜35	＜35	Vaginal delivery	＜3	No	No	No	No	No	No	Yes	No	≥30 g/l	No	No	No	No	No	≥7	No	No	No	No	＜10 mg/l	＜10 mg/l	No	＜115 pg/mL	Yes	＜7 pg/mL	≥8 pg/mL	＜3	No	internal validation set
415	Male	No	＜35	＜35	Vaginal delivery	＜3	No	No	No	Yes	No	No	Yes	No	≥30 g/l	No	Yes	No	No	No	≥7	Yes	Yes	No	No	＜10 mg/l	≥10 mg/l	No	≥115 pg/mL	No	＜7 pg/mL	≥8 pg/mL	≥3	No	internal validation set
416	Female	No	＜35	＜35	Vaginal delivery	≥3	No	No	No	Yes	No	No	No	No	≥30 g/l	No	Yes	Yes	No	No	≥7	Yes	Yes	No	No	＜10 mg/l	≥10 mg/l	Yes	≥115 pg/mL	No	＜7 pg/mL	＜8 pg/mL	≥3	No	internal validation set
417	Female	Yes	＜35	＜35	Cesarean section	＜3	Yes	No	No	No	No	No	No	No	≥30 g/l	No	No	Yes	No	No	≥7	No	No	No	No	＜10 mg/l	＜10 mg/l	No	＜115 pg/mL	Yes	＜7 pg/mL	＜8 pg/mL	＜3	No	internal validation set
418	Female	No	≥35	＜35	Vaginal delivery	＜3	Yes	No	No	Yes	Yes	No	No	No	≥30 g/l	Yes	Yes	No	No	No	≥7	Yes	Yes	No	No	＜10 mg/l	≥10 mg/l	Yes	≥115 pg/mL	No	≥7 pg/mL	≥8 pg/mL	＜3	No	internal validation set
419	Female	No	＜35	＜35	Vaginal delivery	＜3	Yes	No	No	No	Yes	No	No	No	≥30 g/l	No	Yes	No	No	No	≥7	No	No	Yes	No	＜10 mg/l	＜10 mg/l	No	＜115 pg/mL	No	≥7 pg/mL	≥8 pg/mL	＜3	No	internal validation set
420	Female	Yes	＜35	＜35	Vaginal delivery	＜3	Yes	No	No	No	No	No	No	No	≥30 g/l	No	Yes	No	No	No	≥7	No	No	No	No	≥10 mg/l	＜10 mg/l	No	＜115 pg/mL	No	≥7 pg/mL	＜8 pg/mL	＜3	No	internal validation set
421	Male	No	≥35	≥35	Vaginal delivery	＜3	No	No	No	No	No	Yes	No	No	＜30 g/l	No	No	No	No	No	≥7	No	Yes	No	No	＜10 mg/l	≥10 mg/l	No	＜115 pg/mL	No	＜7 pg/mL	＜8 pg/mL	＜3	No	internal validation set
422	Male	No	＜35	＜35	Vaginal delivery	＜3	Yes	No	Yes	No	No	Yes	No	No	＜30 g/l	No	Yes	No	No	No	≥7	No	Yes	No	No	≥10 mg/l	≥10 mg/l	No	＜115 pg/mL	No	≥7 pg/mL	＜8 pg/mL	≥3	No	internal validation set
423	Female	No	＜35	＜35	Vaginal delivery	＜3	Yes	No	No	No	No	Yes	No	No	≥30 g/l	Yes	No	Yes	Yes	No	≥7	No	No	No	No	≥10 mg/l	＜10 mg/l	No	≥115 pg/mL	No	≥7 pg/mL	＜8 pg/mL	＜3	No	internal validation set
424	Male	No	≥35	＜35	Vaginal delivery	＜3	Yes	No	Yes	No	No	No	No	No	＜30 g/l	Yes	No	Yes	Yes	No	≥7	No	Yes	No	No	＜10 mg/l	＜10 mg/l	No	＜115 pg/mL	No	≥7 pg/mL	＜8 pg/mL	＜3	No	internal validation set
425	Male	No	＜35	＜35	Vaginal delivery	＜3	Yes	No	Yes	No	No	No	No	No	＜30 g/l	No	No	Yes	No	Yes	≥7	No	Yes	Yes	No	＜10 mg/l	＜10 mg/l	No	＜115 pg/mL	No	＜7 pg/mL	＜8 pg/mL	≥3	No	internal validation set
426	Female	No	≥35	≥35	Vaginal delivery	＜3	Yes	No	No	No	No	No	No	No	≥30 g/l	No	No	No	Yes	Yes	≥7	No	No	Yes	No	＜10 mg/l	＜10 mg/l	No	＜115 pg/mL	No	＜7 pg/mL	＜8 pg/mL	≥3	No	internal validation set
427	Male	No	＜35	＜35	Vaginal delivery	＜3	No	No	No	No	No	No	No	No	≥30 g/l	No	No	No	Yes	No	≥7	No	No	Yes	No	＜10 mg/l	≥10 mg/l	No	＜115 pg/mL	No	＜7 pg/mL	＜8 pg/mL	＜3	No	internal validation set
428	Female	No	≥35	＜35	Vaginal delivery	＜3	No	No	No	No	No	No	No	No	≥30 g/l	No	No	No	No	No	≥7	No	No	No	No	＜10 mg/l	＜10 mg/l	Yes	≥115 pg/mL	No	＜7 pg/mL	＜8 pg/mL	＜3	No	internal validation set
429	Female	No	＜35	＜35	Vaginal delivery	＜3	Yes	No	No	No	No	No	No	No	≥30 g/l	No	No	No	Yes	No	≥7	No	No	No	No	＜10 mg/l	＜10 mg/l	Yes	＜115 pg/mL	No	＜7 pg/mL	＜8 pg/mL	＜3	No	internal validation set
430	Male	No	≥35	＜35	Vaginal delivery	＜3	No	No	No	Yes	No	No	No	No	≥30 g/l	No	No	No	No	No	≥7	No	No	Yes	No	＜10 mg/l	≥10 mg/l	Yes	＜115 pg/mL	No	＜7 pg/mL	＜8 pg/mL	＜3	No	internal validation set
431	Female	No	≥35	＜35	Vaginal delivery	＜3	No	No	No	No	No	No	Yes	No	≥30 g/l	Yes	No	Yes	No	No	≥7	No	No	No	No	＜10 mg/l	＜10 mg/l	No	＜115 pg/mL	No	＜7 pg/mL	＜8 pg/mL	＜3	No	internal validation set
432	Female	No	＜35	＜35	Vaginal delivery	＜3	No	No	No	No	No	No	No	No	≥30 g/l	Yes	Yes	No	No	No	≥7	No	No	No	No	＜10 mg/l	＜10 mg/l	No	＜115 pg/mL	No	＜7 pg/mL	≥8 pg/mL	＜3	No	internal validation set
433	Female	No	≥35	＜35	Vaginal delivery	＜3	No	No	No	No	No	No	No	No	≥30 g/l	No	No	No	Yes	No	≥7	No	No	Yes	No	＜10 mg/l	＜10 mg/l	No	＜115 pg/mL	No	＜7 pg/mL	≥8 pg/mL	≥3	No	internal validation set
434	Male	No	＜35	＜35	Vaginal delivery	＜3	No	Yes	No	Yes	No	No	No	No	≥30 g/l	No	Yes	No	Yes	No	≥7	Yes	No	No	No	＜10 mg/l	＜10 mg/l	No	＜115 pg/mL	No	＜7 pg/mL	≥8 pg/mL	＜3	No	internal validation set
435	Male	No	＜35	＜35	Vaginal delivery	＜3	No	No	No	Yes	No	No	No	No	≥30 g/l	No	Yes	No	No	No	≥7	Yes	No	No	No	＜10 mg/l	＜10 mg/l	No	＜115 pg/mL	Yes	＜7 pg/mL	＜8 pg/mL	＜3	No	internal validation set
436	Female	No	＜35	≥35	Vaginal delivery	＜3	No	Yes	No	No	No	No	Yes	No	≥30 g/l	No	No	No	Yes	No	≥7	No	No	No	No	＜10 mg/l	＜10 mg/l	No	≥115 pg/mL	No	＜7 pg/mL	＜8 pg/mL	≥3	No	internal validation set
437	Male	No	＜35	＜35	Vaginal delivery	＜3	No	No	No	No	No	Yes	No	No	＜30 g/l	No	Yes	Yes	No	No	≥7	No	No	No	No	≥10 mg/l	＜10 mg/l	No	≥115 pg/mL	Yes	≥7 pg/mL	＜8 pg/mL	＜3	No	internal validation set
438	Female	No	＜35	≥35	Vaginal delivery	＜3	No	No	No	No	No	No	No	No	≥30 g/l	No	No	Yes	No	No	≥7	No	No	Yes	No	≥10 mg/l	＜10 mg/l	No	＜115 pg/mL	Yes	＜7 pg/mL	＜8 pg/mL	≥3	No	internal validation set
439	Female	No	＜35	＜35	Vaginal delivery	＜3	No	Yes	No	No	No	No	No	No	≥30 g/l	No	No	Yes	Yes	No	≥7	No	No	Yes	No	＜10 mg/l	＜10 mg/l	No	＜115 pg/mL	No	＜7 pg/mL	＜8 pg/mL	≥3	No	internal validation set
440	Male	No	＜35	＜35	Vaginal delivery	＜3	No	Yes	No	No	No	Yes	No	No	＜30 g/l	No	Yes	No	Yes	No	≥7	No	No	No	No	≥10 mg/l	≥10 mg/l	No	＜115 pg/mL	No	≥7 pg/mL	＜8 pg/mL	＜3	No	internal validation set
441	Male	Yes	＜35	＜35	Cesarean section	＜3	No	No	No	No	No	Yes	No	No	＜30 g/l	No	Yes	No	No	No	≥7	Yes	No	No	No	＜10 mg/l	≥10 mg/l	No	＜115 pg/mL	No	＜7 pg/mL	＜8 pg/mL	＜3	No	internal validation set
442	Female	Yes	＜35	＜35	Cesarean section	＜3	No	Yes	No	No	No	No	No	No	≥30 g/l	No	Yes	No	No	No	＜7	No	No	No	No	＜10 mg/l	＜10 mg/l	Yes	＜115 pg/mL	No	＜7 pg/mL	＜8 pg/mL	＜3	No	internal validation set
443	Female	No	＜35	＜35	Vaginal delivery	＜3	No	Yes	No	No	No	No	No	Yes	≥30 g/l	No	No	Yes	No	No	＜7	No	No	No	No	＜10 mg/l	＜10 mg/l	No	＜115 pg/mL	No	＜7 pg/mL	＜8 pg/mL	＜3	No	internal validation set
444	Female	No	＜35	＜35	Vaginal delivery	＜3	No	No	No	No	No	No	No	No	≥30 g/l	No	No	Yes	No	No	≥7	No	No	Yes	No	＜10 mg/l	＜10 mg/l	Yes	≥115 pg/mL	No	＜7 pg/mL	＜8 pg/mL	＜3	No	internal validation set
445	Female	No	≥35	＜35	Vaginal delivery	＜3	No	No	Yes	No	No	Yes	No	No	≥30 g/l	No	Yes	Yes	No	No	≥7	No	No	Yes	No	＜10 mg/l	＜10 mg/l	No	＜115 pg/mL	No	＜7 pg/mL	＜8 pg/mL	≥3	No	internal validation set
446	Female	No	≥35	＜35	Vaginal delivery	＜3	No	No	Yes	No	No	No	No	No	≥30 g/l	Yes	Yes	Yes	No	No	≥7	No	No	No	No	＜10 mg/l	＜10 mg/l	No	≥115 pg/mL	No	＜7 pg/mL	＜8 pg/mL	≥3	No	internal validation set
447	Female	No	＜35	＜35	Vaginal delivery	＜3	Yes	No	Yes	No	No	No	No	No	≥30 g/l	No	No	No	No	No	≥7	No	No	No	No	＜10 mg/l	＜10 mg/l	No	＜115 pg/mL	No	＜7 pg/mL	＜8 pg/mL	≥3	No	internal validation set
448	Female	No	＜35	＜35	Vaginal delivery	＜3	No	No	No	No	No	No	No	No	≥30 g/l	Yes	No	No	No	No	≥7	No	No	No	No	＜10 mg/l	＜10 mg/l	No	＜115 pg/mL	No	＜7 pg/mL	＜8 pg/mL	＜3	No	internal validation set
449	Female	No	＜35	＜35	Vaginal delivery	＜3	Yes	No	No	No	No	Yes	No	No	≥30 g/l	Yes	No	No	No	Yes	≥7	No	No	No	No	＜10 mg/l	＜10 mg/l	No	＜115 pg/mL	No	＜7 pg/mL	＜8 pg/mL	≥3	No	internal validation set
450	Female	Yes	≥35	＜35	Vaginal delivery	＜3	Yes	No	No	No	No	No	No	No	≥30 g/l	No	No	No	No	Yes	≥7	No	No	No	No	＜10 mg/l	＜10 mg/l	No	＜115 pg/mL	No	＜7 pg/mL	＜8 pg/mL	＜3	No	internal validation set
451	Male	Yes	≥35	＜35	Vaginal delivery	＜3	No	No	No	Yes	No	No	No	No	≥30 g/l	Yes	No	No	No	No	≥7	Yes	Yes	Yes	No	＜10 mg/l	≥10 mg/l	No	≥115 pg/mL	No	＜7 pg/mL	＜8 pg/mL	＜3	No	internal validation set
452	Male	No	≥35	＜35	Vaginal delivery	≥3	Yes	No	No	Yes	No	No	No	No	≥30 g/l	No	No	No	Yes	No	≥7	Yes	No	Yes	No	＜10 mg/l	＜10 mg/l	No	≥115 pg/mL	No	＜7 pg/mL	＜8 pg/mL	＜3	No	internal validation set
453	Female	Yes	≥35	＜35	Vaginal delivery	＜3	Yes	No	No	No	No	No	No	No	≥30 g/l	Yes	No	No	Yes	No	≥7	No	No	No	No	＜10 mg/l	＜10 mg/l	No	＜115 pg/mL	No	＜7 pg/mL	≥8 pg/mL	≥3	No	internal validation set
454	Female	No	＜35	＜35	Vaginal delivery	＜3	No	No	No	Yes	No	No	No	No	≥30 g/l	Yes	No	No	No	No	≥7	Yes	No	Yes	No	＜10 mg/l	＜10 mg/l	No	≥115 pg/mL	No	＜7 pg/mL	＜8 pg/mL	≥3	No	internal validation set
455	Female	No	＜35	＜35	Vaginal delivery	＜3	No	No	No	Yes	No	Yes	No	No	≥30 g/l	No	No	No	Yes	No	≥7	Yes	No	No	No	≥10 mg/l	＜10 mg/l	No	＜115 pg/mL	Yes	＜7 pg/mL	＜8 pg/mL	＜3	No	internal validation set
456	Female	No	＜35	＜35	Vaginal delivery	＜3	No	No	No	No	No	No	No	No	≥30 g/l	Yes	No	No	Yes	No	≥7	No	No	No	No	＜10 mg/l	＜10 mg/l	Yes	＜115 pg/mL	No	＜7 pg/mL	≥8 pg/mL	＜3	No	internal validation set
457	Male	Yes	≥35	＜35	Cesarean section	＜3	No	No	No	Yes	No	Yes	No	No	≥30 g/l	No	Yes	Yes	No	No	≥7	No	No	No	No	＜10 mg/l	＜10 mg/l	No	＜115 pg/mL	Yes	≥7 pg/mL	≥8 pg/mL	＜3	No	internal validation set
458	Female	Yes	＜35	＜35	Cesarean section	＜3	No	No	No	No	No	No	No	No	≥30 g/l	No	No	No	Yes	No	≥7	No	No	No	No	≥10 mg/l	＜10 mg/l	Yes	＜115 pg/mL	No	＜7 pg/mL	＜8 pg/mL	＜3	No	internal validation set
459	Female	No	＜35	≥35	Vaginal delivery	＜3	No	Yes	No	No	Yes	No	No	No	≥30 g/l	Yes	No	No	No	No	≥7	No	No	No	No	＜10 mg/l	＜10 mg/l	No	≥115 pg/mL	No	＜7 pg/mL	＜8 pg/mL	＜3	No	internal validation set
460	Female	No	≥35	≥35	Vaginal delivery	＜3	No	No	No	No	Yes	No	Yes	No	≥30 g/l	Yes	No	No	No	No	≥7	No	No	Yes	No	＜10 mg/l	＜10 mg/l	No	＜115 pg/mL	No	＜7 pg/mL	＜8 pg/mL	＜3	No	internal validation set
461	Female	No	≥35	＜35	Vaginal delivery	＜3	No	No	Yes	No	No	No	No	No	≥30 g/l	No	No	No	No	No	≥7	No	No	No	No	＜10 mg/l	＜10 mg/l	No	＜115 pg/mL	No	＜7 pg/mL	＜8 pg/mL	＜3	No	internal validation set
462	Female	No	＜35	≥35	Vaginal delivery	＜3	No	No	Yes	No	No	No	No	Yes	≥30 g/l	No	No	No	Yes	No	≥7	No	No	No	No	≥10 mg/l	＜10 mg/l	No	＜115 pg/mL	No	＜7 pg/mL	＜8 pg/mL	＜3	No	internal validation set
463	Female	No	＜35	＜35	Vaginal delivery	＜3	No	No	No	No	No	No	No	No	≥30 g/l	No	Yes	No	Yes	No	≥7	No	No	No	No	≥10 mg/l	＜10 mg/l	No	＜115 pg/mL	No	＜7 pg/mL	＜8 pg/mL	＜3	No	internal validation set
464	Female	No	＜35	＜35	Vaginal delivery	＜3	No	No	Yes	No	No	No	No	No	≥30 g/l	No	No	Yes	No	No	≥7	No	No	Yes	No	＜10 mg/l	＜10 mg/l	No	≥115 pg/mL	No	＜7 pg/mL	＜8 pg/mL	≥3	No	internal validation set
465	Male	No	≥35	＜35	Vaginal delivery	＜3	No	No	Yes	Yes	No	Yes	No	No	＜30 g/l	No	No	Yes	Yes	No	≥7	No	Yes	Yes	No	≥10 mg/l	≥10 mg/l	No	＜115 pg/mL	Yes	＜7 pg/mL	＜8 pg/mL	≥3	No	internal validation set
466	Female	No	＜35	＜35	Vaginal delivery	＜3	No	No	No	No	No	No	No	No	≥30 g/l	No	No	Yes	No	No	≥7	No	No	Yes	No	＜10 mg/l	＜10 mg/l	No	＜115 pg/mL	No	＜7 pg/mL	＜8 pg/mL	＜3	No	internal validation set
467	Male	No	＜35	＜35	Cesarean section	＜3	Yes	No	No	Yes	No	Yes	No	No	＜30 g/l	No	No	Yes	No	No	≥7	No	Yes	No	No	＜10 mg/l	＜10 mg/l	No	＜115 pg/mL	Yes	＜7 pg/mL	＜8 pg/mL	≥3	No	internal validation set
468	Female	No	≥35	＜35	Vaginal delivery	＜3	No	No	No	No	No	No	Yes	No	≥30 g/l	No	No	No	Yes	No	≥7	No	No	Yes	No	＜10 mg/l	＜10 mg/l	No	＜115 pg/mL	Yes	＜7 pg/mL	＜8 pg/mL	≥3	No	internal validation set
469	Female	No	≥35	＜35	Vaginal delivery	＜3	No	No	No	No	No	No	No	No	≥30 g/l	No	No	No	Yes	No	≥7	No	No	No	No	＜10 mg/l	＜10 mg/l	No	＜115 pg/mL	No	＜7 pg/mL	＜8 pg/mL	＜3	No	internal validation set
470	Female	No	＜35	＜35	Vaginal delivery	＜3	Yes	No	No	No	No	No	No	No	≥30 g/l	No	No	No	No	Yes	≥7	No	No	No	No	＜10 mg/l	＜10 mg/l	No	＜115 pg/mL	No	＜7 pg/mL	＜8 pg/mL	＜3	No	internal validation set
471	Female	No	＜35	＜35	Vaginal delivery	＜3	No	No	No	No	No	No	No	No	≥30 g/l	Yes	No	No	No	No	≥7	No	No	No	No	＜10 mg/l	＜10 mg/l	No	＜115 pg/mL	No	＜7 pg/mL	≥8 pg/mL	＜3	No	internal validation set
472	Male	No	＜35	＜35	Cesarean section	＜3	No	No	No	Yes	No	No	Yes	No	≥30 g/l	Yes	No	No	No	No	≥7	No	Yes	No	No	＜10 mg/l	＜10 mg/l	No	≥115 pg/mL	No	＜7 pg/mL	＜8 pg/mL	＜3	No	internal validation set
473	Male	No	＜35	＜35	Vaginal delivery	＜3	Yes	No	No	Yes	No	No	No	No	≥30 g/l	No	Yes	No	No	Yes	≥7	No	Yes	No	No	＜10 mg/l	＜10 mg/l	No	≥115 pg/mL	No	≥7 pg/mL	＜8 pg/mL	＜3	No	internal validation set
474	Female	No	≥35	＜35	Vaginal delivery	＜3	No	No	No	No	No	No	Yes	No	≥30 g/l	No	No	No	No	No	＜7	No	No	No	No	＜10 mg/l	＜10 mg/l	No	＜115 pg/mL	No	＜7 pg/mL	≥8 pg/mL	＜3	No	internal validation set
475	Male	No	＜35	＜35	Vaginal delivery	＜3	No	No	No	Yes	No	No	No	No	≥30 g/l	No	No	Yes	No	No	≥7	No	Yes	No	No	＜10 mg/l	≥10 mg/l	No	＜115 pg/mL	No	＜7 pg/mL	＜8 pg/mL	＜3	No	internal validation set
476	Female	No	＜35	＜35	Vaginal delivery	＜3	No	Yes	No	No	No	Yes	No	No	≥30 g/l	No	No	Yes	No	No	≥7	No	No	No	No	≥10 mg/l	＜10 mg/l	No	＜115 pg/mL	No	＜7 pg/mL	＜8 pg/mL	＜3	No	internal validation set
477	Female	No	≥35	＜35	Vaginal delivery	＜3	No	No	No	No	No	Yes	No	No	≥30 g/l	No	Yes	Yes	No	No	≥7	No	No	Yes	No	≥10 mg/l	＜10 mg/l	No	＜115 pg/mL	Yes	≥7 pg/mL	＜8 pg/mL	≥3	No	internal validation set
478	Female	No	＜35	＜35	Vaginal delivery	＜3	No	No	No	No	No	No	No	No	≥30 g/l	No	No	Yes	No	No	≥7	No	No	Yes	No	≥10 mg/l	＜10 mg/l	No	＜115 pg/mL	Yes	＜7 pg/mL	＜8 pg/mL	＜3	No	internal validation set
479	Female	No	≥35	≥35	Vaginal delivery	＜3	No	No	Yes	No	Yes	No	No	No	≥30 g/l	No	No	Yes	No	No	≥7	No	No	No	No	≥10 mg/l	＜10 mg/l	No	＜115 pg/mL	No	＜7 pg/mL	＜8 pg/mL	＜3	No	internal validation set
480	Female	No	≥35	＜35	Vaginal delivery	≥3	No	No	Yes	Yes	Yes	No	No	No	＜30 g/l	No	No	No	No	No	≥7	Yes	Yes	No	No	＜10 mg/l	＜10 mg/l	No	≥115 pg/mL	No	＜7 pg/mL	＜8 pg/mL	≥3	No	internal validation set
481	Female	No	＜35	≥35	Vaginal delivery	＜3	No	No	No	No	No	No	No	No	≥30 g/l	No	No	No	No	No	≥7	No	No	No	No	≥10 mg/l	＜10 mg/l	No	＜115 pg/mL	No	＜7 pg/mL	＜8 pg/mL	＜3	No	internal validation set
482	Female	No	＜35	＜35	Vaginal delivery	＜3	No	No	No	No	Yes	No	No	No	≥30 g/l	No	No	No	Yes	No	≥7	No	No	Yes	No	≥10 mg/l	＜10 mg/l	No	≥115 pg/mL	No	＜7 pg/mL	＜8 pg/mL	＜3	No	internal validation set
483	Female	No	＜35	＜35	Vaginal delivery	＜3	No	No	No	No	Yes	No	No	No	≥30 g/l	Yes	Yes	No	Yes	No	≥7	No	No	Yes	No	＜10 mg/l	＜10 mg/l	No	＜115 pg/mL	No	＜7 pg/mL	＜8 pg/mL	＜3	No	internal validation set
484	Female	No	＜35	＜35	Vaginal delivery	＜3	No	No	No	No	Yes	No	No	No	≥30 g/l	No	No	No	No	No	≥7	No	No	Yes	No	＜10 mg/l	＜10 mg/l	No	＜115 pg/mL	No	＜7 pg/mL	＜8 pg/mL	＜3	No	internal validation set
485	Male	No	＜35	＜35	Vaginal delivery	＜3	Yes	No	No	No	No	No	No	No	＜30 g/l	No	Yes	No	Yes	No	≥7	No	No	No	No	＜10 mg/l	＜10 mg/l	No	＜115 pg/mL	No	＜7 pg/mL	＜8 pg/mL	＜3	No	internal validation set
486	Female	Yes	≥35	＜35	Vaginal delivery	＜3	No	No	No	No	No	No	No	No	≥30 g/l	No	Yes	No	Yes	No	＜7	No	No	No	No	＜10 mg/l	＜10 mg/l	No	＜115 pg/mL	No	＜7 pg/mL	＜8 pg/mL	＜3	No	internal validation set
487	Female	No	≥35	＜35	Vaginal delivery	＜3	Yes	No	No	No	No	No	No	No	≥30 g/l	No	No	No	No	No	≥7	No	No	No	No	＜10 mg/l	＜10 mg/l	No	＜115 pg/mL	No	＜7 pg/mL	＜8 pg/mL	＜3	No	internal validation set
488	Female	No	＜35	＜35	Vaginal delivery	＜3	Yes	No	No	No	No	No	No	No	≥30 g/l	No	No	No	Yes	No	≥7	No	No	No	No	＜10 mg/l	＜10 mg/l	No	＜115 pg/mL	No	＜7 pg/mL	＜8 pg/mL	＜3	No	internal validation set
489	Female	Yes	≥35	＜35	Vaginal delivery	＜3	No	No	Yes	No	No	No	No	No	≥30 g/l	No	Yes	No	No	No	≥7	No	No	No	No	＜10 mg/l	＜10 mg/l	No	＜115 pg/mL	No	＜7 pg/mL	＜8 pg/mL	≥3	No	internal validation set
490	Female	No	＜35	＜35	Vaginal delivery	＜3	Yes	No	Yes	No	No	No	No	No	≥30 g/l	No	No	Yes	No	No	＜7	No	No	No	No	＜10 mg/l	＜10 mg/l	No	＜115 pg/mL	No	＜7 pg/mL	＜8 pg/mL	＜3	No	internal validation set
491	Female	No	＜35	≥35	Vaginal delivery	＜3	Yes	No	No	No	No	No	No	No	≥30 g/l	No	No	No	No	No	≥7	No	No	No	No	＜10 mg/l	＜10 mg/l	Yes	≥115 pg/mL	No	＜7 pg/mL	≥8 pg/mL	＜3	No	internal validation set
492	Female	No	≥35	≥35	Vaginal delivery	＜3	Yes	No	No	No	No	No	No	No	≥30 g/l	No	No	No	Yes	Yes	≥7	No	Yes	Yes	No	≥10 mg/l	＜10 mg/l	Yes	≥115 pg/mL	No	＜7 pg/mL	≥8 pg/mL	≥3	No	internal validation set
493	Female	No	≥35	≥35	Vaginal delivery	＜3	No	No	No	No	No	No	No	No	≥30 g/l	No	No	No	Yes	No	≥7	No	Yes	No	No	＜10 mg/l	＜10 mg/l	Yes	＜115 pg/mL	No	＜7 pg/mL	＜8 pg/mL	＜3	No	internal validation set
494	Female	No	＜35	＜35	Vaginal delivery	＜3	Yes	No	No	No	No	No	No	No	≥30 g/l	No	No	No	No	Yes	≥7	No	No	No	No	≥10 mg/l	＜10 mg/l	No	≥115 pg/mL	No	＜7 pg/mL	＜8 pg/mL	＜3	No	internal validation set
495	Female	No	≥35	＜35	Vaginal delivery	＜3	No	No	No	No	No	No	No	No	≥30 g/l	No	No	Yes	Yes	No	≥7	No	Yes	Yes	No	＜10 mg/l	＜10 mg/l	No	＜115 pg/mL	No	≥7 pg/mL	＜8 pg/mL	＜3	No	internal validation set
496	Female	No	≥35	＜35	Vaginal delivery	＜3	No	No	No	No	Yes	Yes	No	No	≥30 g/l	No	No	Yes	No	No	≥7	No	No	No	No	＜10 mg/l	＜10 mg/l	No	＜115 pg/mL	No	＜7 pg/mL	＜8 pg/mL	≥3	No	internal validation set
497	Female	No	＜35	＜35	Vaginal delivery	＜3	No	No	No	Yes	Yes	No	No	No	＜30 g/l	No	No	Yes	No	No	≥7	Yes	No	Yes	No	≥10 mg/l	≥10 mg/l	No	＜115 pg/mL	No	＜7 pg/mL	＜8 pg/mL	＜3	No	internal validation set
498	Female	No	≥35	＜35	Vaginal delivery	＜3	No	No	No	Yes	Yes	No	No	No	＜30 g/l	No	No	Yes	Yes	No	≥7	No	Yes	Yes	No	≥10 mg/l	≥10 mg/l	No	＜115 pg/mL	No	＜7 pg/mL	＜8 pg/mL	＜3	No	internal validation set
499	Female	No	≥35	＜35	Vaginal delivery	＜3	No	No	No	No	No	No	No	No	＜30 g/l	No	No	No	Yes	No	≥7	No	Yes	No	No	＜10 mg/l	＜10 mg/l	Yes	≥115 pg/mL	No	＜7 pg/mL	＜8 pg/mL	＜3	No	internal validation set
500	Female	No	＜35	＜35	Vaginal delivery	＜3	No	No	Yes	No	No	Yes	No	No	＜30 g/l	No	No	No	No	No	≥7	No	No	No	No	＜10 mg/l	＜10 mg/l	No	＜115 pg/mL	No	≥7 pg/mL	＜8 pg/mL	＜3	No	internal validation set
501	Female	No	＜35	＜35	Vaginal delivery	＜3	No	No	Yes	No	No	Yes	No	No	≥30 g/l	Yes	Yes	No	No	No	≥7	No	No	Yes	No	＜10 mg/l	＜10 mg/l	No	＜115 pg/mL	No	≥7 pg/mL	＜8 pg/mL	＜3	No	internal validation set
502	Female	No	＜35	＜35	Vaginal delivery	＜3	No	No	No	No	No	No	No	No	≥30 g/l	No	No	No	No	No	≥7	Yes	No	Yes	No	＜10 mg/l	＜10 mg/l	No	＜115 pg/mL	No	＜7 pg/mL	＜8 pg/mL	＜3	No	internal validation set
503	Female	No	＜35	＜35	Vaginal delivery	＜3	No	No	Yes	No	No	No	No	No	≥30 g/l	No	No	No	No	No	≥7	Yes	No	No	No	＜10 mg/l	＜10 mg/l	No	＜115 pg/mL	Yes	＜7 pg/mL	＜8 pg/mL	＜3	No	internal validation set
504	Female	No	≥35	＜35	Vaginal delivery	＜3	No	No	No	No	No	No	No	No	≥30 g/l	No	No	No	No	No	≥7	No	No	No	No	＜10 mg/l	＜10 mg/l	No	≥115 pg/mL	Yes	＜7 pg/mL	＜8 pg/mL	＜3	No	internal validation set
505	Female	No	＜35	≥35	Vaginal delivery	＜3	No	Yes	No	Yes	No	No	No	No	≥30 g/l	No	No	No	No	No	≥7	No	No	No	No	＜10 mg/l	≥10 mg/l	No	＜115 pg/mL	No	＜7 pg/mL	＜8 pg/mL	＜3	No	internal validation set
506	Female	No	≥35	＜35	Vaginal delivery	＜3	Yes	No	No	No	No	No	No	No	≥30 g/l	No	No	No	No	No	≥7	No	No	No	No	＜10 mg/l	＜10 mg/l	No	＜115 pg/mL	No	＜7 pg/mL	≥8 pg/mL	≥3	No	internal validation set
507	Female	No	＜35	＜35	Vaginal delivery	＜3	No	No	Yes	No	No	No	Yes	No	≥30 g/l	Yes	Yes	No	Yes	No	≥7	No	No	No	No	＜10 mg/l	＜10 mg/l	Yes	＜115 pg/mL	No	＜7 pg/mL	≥8 pg/mL	≥3	No	internal validation set
508	Female	No	＜35	＜35	Vaginal delivery	＜3	Yes	No	No	Yes	No	No	No	Yes	≥30 g/l	No	Yes	Yes	Yes	No	≥7	Yes	No	No	No	＜10 mg/l	≥10 mg/l	No	＜115 pg/mL	No	＜7 pg/mL	＜8 pg/mL	≥3	No	internal validation set
509	Female	No	≥35	＜35	Vaginal delivery	＜3	No	No	Yes	Yes	Yes	No	No	No	≥30 g/l	No	No	No	No	No	≥7	No	No	No	No	＜10 mg/l	＜10 mg/l	No	＜115 pg/mL	No	＜7 pg/mL	＜8 pg/mL	＜3	No	internal validation set
510	Female	No	≥35	＜35	Vaginal delivery	＜3	No	No	Yes	Yes	No	No	No	Yes	＜30 g/l	No	Yes	No	Yes	No	≥7	No	No	No	No	＜10 mg/l	＜10 mg/l	No	＜115 pg/mL	Yes	＜7 pg/mL	＜8 pg/mL	≥3	No	internal validation set
511	Female	No	＜35	＜35	Vaginal delivery	≥3	No	No	No	No	No	No	Yes	No	≥30 g/l	Yes	Yes	No	Yes	No	≥7	No	No	Yes	No	≥10 mg/l	＜10 mg/l	No	＜115 pg/mL	No	＜7 pg/mL	＜8 pg/mL	＜3	No	internal validation set
512	Female	Yes	＜35	＜35	Cesarean section	＜3	No	No	No	Yes	No	Yes	Yes	No	＜30 g/l	Yes	No	No	No	Yes	≥7	No	No	Yes	No	＜10 mg/l	＜10 mg/l	No	≥115 pg/mL	No	＜7 pg/mL	＜8 pg/mL	≥3	No	internal validation set
513	Female	No	＜35	＜35	Vaginal delivery	＜3	No	No	No	Yes	Yes	Yes	No	No	＜30 g/l	Yes	Yes	No	Yes	No	≥7	No	No	Yes	No	＜10 mg/l	≥10 mg/l	No	≥115 pg/mL	No	＜7 pg/mL	＜8 pg/mL	＜3	No	internal validation set
514	Female	Yes	＜35	＜35	Cesarean section	＜3	No	No	No	Yes	No	Yes	No	No	＜30 g/l	Yes	No	No	No	No	≥7	No	No	No	No	≥10 mg/l	≥10 mg/l	No	＜115 pg/mL	No	＜7 pg/mL	＜8 pg/mL	＜3	No	internal validation set
515	Female	No	＜35	＜35	Vaginal delivery	＜3	No	No	No	Yes	Yes	Yes	No	No	＜30 g/l	Yes	Yes	No	No	No	≥7	No	Yes	No	No	＜10 mg/l	≥10 mg/l	No	＜115 pg/mL	No	≥7 pg/mL	＜8 pg/mL	≥3	No	internal validation set
516	Female	No	≥35	＜35	Vaginal delivery	＜3	No	No	No	No	Yes	No	No	No	≥30 g/l	No	Yes	Yes	No	No	≥7	No	Yes	Yes	No	＜10 mg/l	＜10 mg/l	No	＜115 pg/mL	No	≥7 pg/mL	≥8 pg/mL	＜3	No	internal validation set
517	Female	Yes	≥35	≥35	Cesarean section	＜3	No	No	No	Yes	Yes	Yes	Yes	No	＜30 g/l	No	No	No	Yes	No	＜7	No	No	No	No	＜10 mg/l	≥10 mg/l	No	＜115 pg/mL	No	＜7 pg/mL	≥8 pg/mL	＜3	No	internal validation set
518	Female	Yes	＜35	≥35	Cesarean section	＜3	No	No	No	Yes	Yes	Yes	Yes	No	＜30 g/l	No	No	No	Yes	No	≥7	No	No	No	No	＜10 mg/l	＜10 mg/l	No	＜115 pg/mL	No	＜7 pg/mL	＜8 pg/mL	＜3	No	internal validation set
519	Female	No	≥35	≥35	Vaginal delivery	＜3	No	No	No	Yes	No	Yes	No	No	≥30 g/l	No	No	No	No	No	≥7	No	No	No	No	＜10 mg/l	＜10 mg/l	No	＜115 pg/mL	Yes	＜7 pg/mL	＜8 pg/mL	＜3	No	internal validation set
520	Female	No	≥35	≥35	Vaginal delivery	＜3	No	No	No	No	Yes	Yes	No	No	≥30 g/l	No	Yes	No	Yes	Yes	＜7	No	No	No	No	＜10 mg/l	＜10 mg/l	No	≥115 pg/mL	Yes	≥7 pg/mL	＜8 pg/mL	＜3	No	internal validation set
521	Female	No	＜35	＜35	Vaginal delivery	＜3	No	No	No	No	Yes	No	No	No	≥30 g/l	No	No	Yes	No	No	＜7	No	No	Yes	No	＜10 mg/l	＜10 mg/l	No	＜115 pg/mL	Yes	＜7 pg/mL	＜8 pg/mL	＜3	No	internal validation set
522	Female	No	＜35	≥35	Vaginal delivery	＜3	No	No	No	No	No	No	No	No	≥30 g/l	No	Yes	Yes	No	No	≥7	No	No	No	No	＜10 mg/l	＜10 mg/l	No	≥115 pg/mL	No	≥7 pg/mL	＜8 pg/mL	＜3	No	internal validation set
523	Female	No	≥35	＜35	Vaginal delivery	＜3	No	No	No	No	Yes	No	No	No	≥30 g/l	No	No	Yes	Yes	No	≥7	Yes	No	No	No	≥10 mg/l	＜10 mg/l	No	＜115 pg/mL	No	＜7 pg/mL	≥8 pg/mL	＜3	No	internal validation set
524	Female	No	≥35	＜35	Vaginal delivery	＜3	Yes	Yes	No	Yes	Yes	No	No	No	≥30 g/l	No	Yes	Yes	Yes	No	≥7	Yes	No	No	No	≥10 mg/l	＜10 mg/l	No	＜115 pg/mL	No	≥7 pg/mL	＜8 pg/mL	＜3	No	internal validation set
525	Female	No	＜35	＜35	Vaginal delivery	＜3	Yes	Yes	Yes	Yes	Yes	No	No	No	≥30 g/l	No	Yes	No	No	No	≥7	Yes	No	Yes	No	＜10 mg/l	≥10 mg/l	No	＜115 pg/mL	No	≥7 pg/mL	≥8 pg/mL	≥3	No	internal validation set
526	Female	No	≥35	＜35	Vaginal delivery	＜3	No	No	No	No	No	No	No	No	≥30 g/l	No	Yes	No	No	No	≥7	No	No	Yes	No	≥10 mg/l	＜10 mg/l	No	＜115 pg/mL	No	≥7 pg/mL	＜8 pg/mL	≥3	No	internal validation set
527	Female	No	≥35	＜35	Vaginal delivery	＜3	Yes	No	Yes	Yes	No	No	No	No	＜30 g/l	No	No	No	No	No	≥7	No	Yes	Yes	No	≥10 mg/l	≥10 mg/l	No	＜115 pg/mL	No	＜7 pg/mL	＜8 pg/mL	＜3	No	internal validation set
528	Female	No	＜35	＜35	Vaginal delivery	＜3	No	Yes	No	Yes	No	No	No	No	＜30 g/l	No	No	No	No	No	≥7	No	No	No	No	≥10 mg/l	＜10 mg/l	No	＜115 pg/mL	No	＜7 pg/mL	＜8 pg/mL	＜3	No	internal validation set
529	Female	No	≥35	＜35	Vaginal delivery	＜3	Yes	Yes	Yes	No	Yes	No	No	No	≥30 g/l	No	Yes	No	No	No	≥7	No	No	No	No	＜10 mg/l	＜10 mg/l	No	＜115 pg/mL	No	＜7 pg/mL	＜8 pg/mL	＜3	No	internal validation set
530	Female	No	＜35	＜35	Vaginal delivery	＜3	No	No	No	No	No	No	No	No	≥30 g/l	No	Yes	No	No	No	≥7	No	No	Yes	No	≥10 mg/l	＜10 mg/l	No	＜115 pg/mL	No	＜7 pg/mL	＜8 pg/mL	≥3	No	internal validation set
531	Female	Yes	＜35	≥35	Cesarean section	＜3	No	No	Yes	Yes	Yes	No	No	No	＜30 g/l	No	Yes	No	No	No	≥7	Yes	No	No	No	＜10 mg/l	＜10 mg/l	No	＜115 pg/mL	No	＜7 pg/mL	＜8 pg/mL	＜3	No	internal validation set
532	Female	Yes	＜35	＜35	Cesarean section	＜3	No	No	Yes	No	No	No	No	No	≥30 g/l	Yes	Yes	No	No	No	≥7	No	No	Yes	No	≥10 mg/l	＜10 mg/l	No	≥115 pg/mL	No	＜7 pg/mL	＜8 pg/mL	＜3	No	internal validation set
533	Female	No	＜35	＜35	Vaginal delivery	＜3	No	No	Yes	Yes	No	No	No	No	＜30 g/l	No	No	No	No	No	≥7	No	No	Yes	No	＜10 mg/l	＜10 mg/l	No	≥115 pg/mL	No	＜7 pg/mL	＜8 pg/mL	＜3	No	internal validation set
534	Female	Yes	≥35	＜35	Vaginal delivery	＜3	No	No	No	Yes	Yes	No	No	No	＜30 g/l	Yes	Yes	No	No	No	＜7	No	No	No	No	＜10 mg/l	＜10 mg/l	No	＜115 pg/mL	No	＜7 pg/mL	＜8 pg/mL	＜3	No	internal validation set
535	Male	Yes	＜35	＜35	Vaginal delivery	＜3	No	No	No	Yes	No	Yes	No	No	≥30 g/l	No	Yes	No	Yes	Yes	≥7	No	No	No	No	＜10 mg/l	＜10 mg/l	No	≥115 pg/mL	No	＜7 pg/mL	＜8 pg/mL	＜3	No	internal validation set
536	Female	No	＜35	＜35	Vaginal delivery	＜3	No	No	No	No	No	No	No	No	≥30 g/l	Yes	No	No	Yes	No	＜7	No	No	No	No	＜10 mg/l	＜10 mg/l	Yes	＜115 pg/mL	No	＜7 pg/mL	＜8 pg/mL	＜3	No	internal validation set
537	Male	No	＜35	＜35	Vaginal delivery	＜3	No	No	No	Yes	No	Yes	No	No	≥30 g/l	Yes	Yes	Yes	No	No	＜7	No	No	No	No	＜10 mg/l	≥10 mg/l	Yes	＜115 pg/mL	No	＜7 pg/mL	＜8 pg/mL	＜3	No	internal validation set
538	Male	No	＜35	＜35	Vaginal delivery	＜3	No	No	No	Yes	No	Yes	No	No	≥30 g/l	Yes	No	Yes	Yes	Yes	≥7	No	No	No	No	＜10 mg/l	≥10 mg/l	Yes	＜115 pg/mL	No	＜7 pg/mL	＜8 pg/mL	≥3	No	internal validation set
539	Female	No	≥35	＜35	Vaginal delivery	＜3	No	No	No	No	No	No	No	No	≥30 g/l	Yes	No	Yes	Yes	No	≥7	No	No	No	No	＜10 mg/l	＜10 mg/l	No	＜115 pg/mL	No	＜7 pg/mL	＜8 pg/mL	＜3	No	internal validation set
540	Male	No	≥35	≥35	Vaginal delivery	＜3	No	No	No	No	No	Yes	No	No	≥30 g/l	No	No	Yes	No	Yes	≥7	No	No	Yes	No	＜10 mg/l	≥10 mg/l	No	≥115 pg/mL	No	＜7 pg/mL	＜8 pg/mL	≥3	No	internal validation set
541	Female	No	≥35	＜35	Vaginal delivery	＜3	No	No	No	No	No	No	No	No	≥30 g/l	Yes	Yes	Yes	Yes	No	≥7	No	No	Yes	No	＜10 mg/l	＜10 mg/l	No	＜115 pg/mL	Yes	≥7 pg/mL	≥8 pg/mL	＜3	No	internal validation set
542	Male	No	＜35	＜35	Vaginal delivery	＜3	No	No	No	No	No	No	No	No	≥30 g/l	Yes	No	Yes	No	No	≥7	No	Yes	Yes	No	＜10 mg/l	≥10 mg/l	No	＜115 pg/mL	No	≥7 pg/mL	≥8 pg/mL	＜3	No	internal validation set
543	Male	No	≥35	＜35	Vaginal delivery	＜3	Yes	No	No	No	No	No	No	No	≥30 g/l	Yes	No	Yes	No	No	≥7	No	Yes	No	No	≥10 mg/l	＜10 mg/l	No	≥115 pg/mL	No	＜7 pg/mL	＜8 pg/mL	＜3	No	internal validation set
544	Male	No	＜35	＜35	Vaginal delivery	＜3	Yes	No	No	No	No	No	No	No	＜30 g/l	No	No	No	No	No	≥7	No	No	No	No	≥10 mg/l	＜10 mg/l	No	≥115 pg/mL	No	≥7 pg/mL	＜8 pg/mL	≥3	No	internal validation set
545	Male	No	＜35	＜35	Vaginal delivery	＜3	Yes	No	No	No	No	No	No	No	＜30 g/l	No	No	No	Yes	No	≥7	No	Yes	No	No	≥10 mg/l	＜10 mg/l	No	＜115 pg/mL	No	＜7 pg/mL	＜8 pg/mL	＜3	No	internal validation set
546	Male	No	＜35	＜35	Vaginal delivery	＜3	Yes	No	No	Yes	No	No	Yes	Yes	＜30 g/l	No	No	No	Yes	No	≥7	No	No	No	No	＜10 mg/l	＜10 mg/l	No	≥115 pg/mL	No	≥7 pg/mL	＜8 pg/mL	＜3	No	internal validation set
547	Male	No	＜35	＜35	Vaginal delivery	＜3	No	No	No	Yes	No	No	Yes	Yes	＜30 g/l	No	No	No	No	No	≥7	No	No	Yes	No	＜10 mg/l	＜10 mg/l	No	＜115 pg/mL	No	≥7 pg/mL	＜8 pg/mL	＜3	No	internal validation set
548	Female	No	≥35	＜35	Vaginal delivery	＜3	No	No	No	No	No	No	No	No	≥30 g/l	No	No	No	Yes	No	≥7	No	No	No	No	＜10 mg/l	＜10 mg/l	No	＜115 pg/mL	No	≥7 pg/mL	＜8 pg/mL	≥3	No	internal validation set
549	Female	No	≥35	＜35	Vaginal delivery	≥3	No	No	No	No	No	No	No	No	≥30 g/l	No	No	No	No	No	≥7	No	No	Yes	No	≥10 mg/l	＜10 mg/l	No	＜115 pg/mL	No	≥7 pg/mL	＜8 pg/mL	≥3	No	internal validation set
550	Female	No	≥35	＜35	Vaginal delivery	≥3	No	No	Yes	No	No	No	No	No	≥30 g/l	No	Yes	No	No	No	≥7	No	No	No	No	＜10 mg/l	＜10 mg/l	No	＜115 pg/mL	No	≥7 pg/mL	＜8 pg/mL	＜3	No	internal validation set
551	Male	No	＜35	≥35	Vaginal delivery	＜3	No	No	Yes	Yes	No	Yes	No	No	＜30 g/l	No	No	No	Yes	No	≥7	No	No	No	No	＜10 mg/l	≥10 mg/l	Yes	≥115 pg/mL	Yes	＜7 pg/mL	＜8 pg/mL	＜3	No	internal validation set
552	Male	No	≥35	＜35	Vaginal delivery	＜3	No	No	Yes	Yes	No	Yes	No	No	＜30 g/l	No	No	No	Yes	No	≥7	No	No	No	No	＜10 mg/l	≥10 mg/l	No	＜115 pg/mL	Yes	＜7 pg/mL	＜8 pg/mL	＜3	No	internal validation set
553	Female	No	＜35	＜35	Vaginal delivery	＜3	No	Yes	No	No	No	No	No	No	≥30 g/l	No	Yes	No	No	No	≥7	No	No	Yes	No	＜10 mg/l	＜10 mg/l	No	＜115 pg/mL	No	＜7 pg/mL	＜8 pg/mL	＜3	No	internal validation set
554	Male	No	＜35	＜35	Vaginal delivery	＜3	No	No	No	Yes	No	No	No	No	＜30 g/l	No	Yes	No	No	No	≥7	No	No	No	No	＜10 mg/l	≥10 mg/l	No	＜115 pg/mL	No	＜7 pg/mL	＜8 pg/mL	＜3	No	internal validation set
555	Male	No	＜35	＜35	Vaginal delivery	＜3	No	No	No	Yes	No	No	No	No	≥30 g/l	No	Yes	No	No	No	≥7	No	No	Yes	No	＜10 mg/l	＜10 mg/l	No	＜115 pg/mL	No	＜7 pg/mL	＜8 pg/mL	＜3	No	internal validation set
556	Female	No	＜35	＜35	Vaginal delivery	＜3	No	No	No	No	Yes	No	No	No	≥30 g/l	No	Yes	Yes	No	No	≥7	No	No	No	No	＜10 mg/l	＜10 mg/l	No	≥115 pg/mL	No	＜7 pg/mL	＜8 pg/mL	＜3	No	internal validation set
557	Male	No	≥35	＜35	Vaginal delivery	＜3	No	No	No	Yes	No	No	No	No	≥30 g/l	Yes	No	No	No	No	≥7	No	No	Yes	No	＜10 mg/l	＜10 mg/l	No	＜115 pg/mL	No	＜7 pg/mL	＜8 pg/mL	＜3	No	internal validation set
558	Female	No	≥35	≥35	Vaginal delivery	＜3	No	No	No	No	No	No	No	No	≥30 g/l	Yes	No	Yes	No	No	≥7	No	No	Yes	No	＜10 mg/l	＜10 mg/l	No	≥115 pg/mL	No	＜7 pg/mL	＜8 pg/mL	≥3	No	internal validation set
559	Female	No	≥35	＜35	Vaginal delivery	＜3	Yes	No	No	No	Yes	No	No	No	≥30 g/l	No	Yes	No	Yes	Yes	≥7	No	Yes	No	No	＜10 mg/l	＜10 mg/l	No	≥115 pg/mL	No	＜7 pg/mL	＜8 pg/mL	＜3	No	internal validation set
560	Female	No	＜35	＜35	Vaginal delivery	＜3	No	No	No	No	No	No	No	No	≥30 g/l	No	Yes	No	Yes	No	＜7	No	No	Yes	No	＜10 mg/l	＜10 mg/l	No	＜115 pg/mL	No	＜7 pg/mL	＜8 pg/mL	≥3	No	internal validation set
561	Male	No	＜35	＜35	Vaginal delivery	＜3	Yes	No	No	Yes	No	Yes	No	No	≥30 g/l	No	No	No	No	Yes	≥7	No	Yes	No	No	＜10 mg/l	＜10 mg/l	No	≥115 pg/mL	No	＜7 pg/mL	＜8 pg/mL	＜3	No	internal validation set
562	Male	No	＜35	＜35	Vaginal delivery	＜3	No	No	No	Yes	Yes	No	No	No	≥30 g/l	Yes	No	No	Yes	Yes	≥7	No	No	No	No	＜10 mg/l	≥10 mg/l	No	＜115 pg/mL	No	＜7 pg/mL	＜8 pg/mL	＜3	No	internal validation set
563	Female	No	＜35	＜35	Vaginal delivery	＜3	No	No	No	No	No	No	No	No	≥30 g/l	Yes	No	Yes	Yes	No	≥7	No	No	No	No	≥10 mg/l	＜10 mg/l	No	＜115 pg/mL	No	＜7 pg/mL	＜8 pg/mL	＜3	No	internal validation set
564	Male	No	＜35	＜35	Vaginal delivery	＜3	No	No	No	Yes	Yes	No	No	No	＜30 g/l	Yes	No	Yes	No	No	≥7	Yes	No	Yes	No	≥10 mg/l	≥10 mg/l	No	＜115 pg/mL	No	＜7 pg/mL	＜8 pg/mL	＜3	No	internal validation set
565	Female	Yes	＜35	＜35	Cesarean section	＜3	No	No	No	No	No	No	No	No	≥30 g/l	No	No	Yes	Yes	Yes	＜7	No	Yes	Yes	No	＜10 mg/l	＜10 mg/l	No	＜115 pg/mL	No	＜7 pg/mL	＜8 pg/mL	＜3	No	internal validation set
566	Female	No	＜35	＜35	Vaginal delivery	＜3	No	No	No	No	No	No	No	No	≥30 g/l	No	No	No	No	No	＜7	No	Yes	Yes	No	＜10 mg/l	＜10 mg/l	No	≥115 pg/mL	No	＜7 pg/mL	＜8 pg/mL	＜3	No	internal validation set
567	Male	Yes	≥35	＜35	Cesarean section	＜3	No	No	No	Yes	No	No	No	No	＜30 g/l	Yes	No	No	No	No	≥7	Yes	No	Yes	No	＜10 mg/l	≥10 mg/l	No	＜115 pg/mL	No	＜7 pg/mL	＜8 pg/mL	＜3	No	internal validation set
568	Male	No	≥35	＜35	Vaginal delivery	＜3	No	No	No	Yes	No	No	No	No	＜30 g/l	Yes	No	No	No	No	≥7	No	Yes	No	No	＜10 mg/l	≥10 mg/l	No	＜115 pg/mL	No	＜7 pg/mL	＜8 pg/mL	＜3	No	internal validation set
569	Female	No	＜35	＜35	Vaginal delivery	＜3	No	Yes	No	No	No	No	No	No	≥30 g/l	No	Yes	No	Yes	No	≥7	No	No	No	No	≥10 mg/l	＜10 mg/l	No	＜115 pg/mL	No	≥7 pg/mL	＜8 pg/mL	＜3	No	internal validation set
570	Female	No	≥35	＜35	Vaginal delivery	＜3	No	No	No	No	No	No	No	No	≥30 g/l	No	Yes	Yes	Yes	No	≥7	No	No	No	No	≥10 mg/l	＜10 mg/l	No	＜115 pg/mL	No	≥7 pg/mL	≥8 pg/mL	≥3	No	internal validation set
571	Female	No	≥35	＜35	Vaginal delivery	＜3	No	No	Yes	No	No	No	No	Yes	≥30 g/l	Yes	Yes	No	No	No	≥7	No	Yes	Yes	No	＜10 mg/l	＜10 mg/l	No	≥115 pg/mL	No	＜7 pg/mL	≥8 pg/mL	＜3	No	internal validation set
572	Female	No	≥35	＜35	Vaginal delivery	＜3	No	No	Yes	No	No	No	No	Yes	≥30 g/l	No	Yes	No	Yes	No	≥7	No	Yes	Yes	No	＜10 mg/l	＜10 mg/l	No	＜115 pg/mL	No	＜7 pg/mL	＜8 pg/mL	≥3	No	internal validation set
573	Female	No	＜35	≥35	Vaginal delivery	＜3	No	No	Yes	No	No	No	Yes	No	≥30 g/l	Yes	No	Yes	No	No	≥7	No	No	Yes	No	＜10 mg/l	＜10 mg/l	No	＜115 pg/mL	No	≥7 pg/mL	＜8 pg/mL	＜3	No	internal validation set
574	Female	No	＜35	＜35	Vaginal delivery	＜3	Yes	No	Yes	No	No	No	No	No	≥30 g/l	Yes	No	No	No	No	≥7	No	Yes	No	No	≥10 mg/l	＜10 mg/l	No	＜115 pg/mL	No	＜7 pg/mL	＜8 pg/mL	＜3	No	internal validation set
575	Male	No	＜35	≥35	Vaginal delivery	＜3	Yes	No	Yes	Yes	No	No	Yes	No	≥30 g/l	No	No	No	Yes	No	≥7	Yes	Yes	Yes	No	＜10 mg/l	＜10 mg/l	No	≥115 pg/mL	No	＜7 pg/mL	＜8 pg/mL	＜3	No	internal validation set
576	Male	No	＜35	＜35	Vaginal delivery	＜3	No	Yes	No	No	No	No	No	No	≥30 g/l	No	No	Yes	Yes	No	≥7	No	No	No	No	＜10 mg/l	＜10 mg/l	No	≥115 pg/mL	No	＜7 pg/mL	＜8 pg/mL	＜3	No	internal validation set
577	Female	No	≥35	≥35	Vaginal delivery	＜3	No	No	No	No	No	No	No	No	≥30 g/l	Yes	No	Yes	No	No	≥7	No	No	No	No	＜10 mg/l	＜10 mg/l	No	＜115 pg/mL	No	＜7 pg/mL	＜8 pg/mL	＜3	No	internal validation set
578	Female	No	≥35	＜35	Vaginal delivery	＜3	No	No	No	No	No	Yes	No	No	≥30 g/l	Yes	No	No	No	No	≥7	No	No	Yes	No	＜10 mg/l	＜10 mg/l	No	≥115 pg/mL	Yes	＜7 pg/mL	＜8 pg/mL	＜3	No	internal validation set
579	Female	No	＜35	＜35	Vaginal delivery	＜3	Yes	Yes	No	No	No	No	No	No	≥30 g/l	Yes	No	No	No	No	≥7	No	No	No	No	＜10 mg/l	＜10 mg/l	Yes	＜115 pg/mL	No	＜7 pg/mL	＜8 pg/mL	≥3	No	internal validation set
580	Female	No	≥35	＜35	Vaginal delivery	＜3	No	Yes	No	No	No	Yes	No	No	≥30 g/l	Yes	No	Yes	No	No	≥7	No	No	No	No	＜10 mg/l	＜10 mg/l	No	＜115 pg/mL	Yes	＜7 pg/mL	＜8 pg/mL	＜3	No	internal validation set
581	Female	No	≥35	＜35	Vaginal delivery	＜3	No	No	No	No	No	No	No	No	≥30 g/l	Yes	No	Yes	No	No	≥7	No	No	No	No	＜10 mg/l	＜10 mg/l	No	＜115 pg/mL	No	＜7 pg/mL	＜8 pg/mL	＜3	No	internal validation set
582	Male	Yes	≥35	＜35	Cesarean section	＜3	Yes	No	No	No	No	No	No	No	＜30 g/l	Yes	No	Yes	No	No	≥7	No	Yes	Yes	No	＜10 mg/l	≥10 mg/l	No	＜115 pg/mL	No	＜7 pg/mL	≥8 pg/mL	＜3	No	internal validation set
583	Male	No	≥35	＜35	Vaginal delivery	＜3	No	No	No	No	Yes	No	No	No	＜30 g/l	Yes	No	Yes	No	No	≥7	No	Yes	Yes	No	＜10 mg/l	≥10 mg/l	Yes	≥115 pg/mL	No	＜7 pg/mL	≥8 pg/mL	＜3	No	internal validation set
584	Female	No	＜35	＜35	Vaginal delivery	＜3	Yes	No	No	No	Yes	No	No	No	≥30 g/l	No	No	Yes	No	No	≥7	No	No	Yes	No	≥10 mg/l	＜10 mg/l	No	＜115 pg/mL	No	＜7 pg/mL	＜8 pg/mL	＜3	No	internal validation set
585	Male	No	＜35	＜35	Vaginal delivery	＜3	Yes	No	No	Yes	No	Yes	No	No	＜30 g/l	No	No	No	No	Yes	≥7	No	Yes	No	No	≥10 mg/l	＜10 mg/l	No	＜115 pg/mL	No	＜7 pg/mL	＜8 pg/mL	＜3	No	internal validation set
586	Male	No	≥35	＜35	Vaginal delivery	＜3	Yes	No	No	Yes	Yes	Yes	No	No	＜30 g/l	Yes	No	No	No	Yes	≥7	No	Yes	No	No	＜10 mg/l	＜10 mg/l	No	＜115 pg/mL	No	＜7 pg/mL	＜8 pg/mL	≥3	No	internal validation set
587	Female	No	≥35	＜35	Vaginal delivery	＜3	No	No	No	No	Yes	Yes	No	No	≥30 g/l	No	No	No	No	No	≥7	No	No	No	No	≥10 mg/l	＜10 mg/l	No	＜115 pg/mL	No	＜7 pg/mL	＜8 pg/mL	≥3	No	internal validation set
588	Male	No	＜35	＜35	Vaginal delivery	＜3	No	No	No	Yes	No	No	No	No	＜30 g/l	Yes	No	No	No	No	≥7	No	Yes	Yes	No	≥10 mg/l	＜10 mg/l	No	≥115 pg/mL	No	＜7 pg/mL	≥8 pg/mL	＜3	No	internal validation set
589	Female	No	≥35	＜35	Vaginal delivery	＜3	No	No	No	No	Yes	No	No	No	≥30 g/l	Yes	No	Yes	No	No	≥7	No	No	No	No	≥10 mg/l	＜10 mg/l	No	＜115 pg/mL	No	＜7 pg/mL	≥8 pg/mL	≥3	No	internal validation set
590	Female	No	≥35	＜35	Vaginal delivery	≥3	No	No	No	No	No	No	No	No	≥30 g/l	Yes	No	No	No	No	≥7	No	No	No	No	＜10 mg/l	＜10 mg/l	No	＜115 pg/mL	No	＜7 pg/mL	＜8 pg/mL	≥3	No	internal validation set
591	Female	No	≥35	＜35	Vaginal delivery	＜3	No	No	No	No	Yes	No	No	No	≥30 g/l	Yes	No	No	No	No	≥7	No	No	No	No	≥10 mg/l	＜10 mg/l	No	＜115 pg/mL	No	＜7 pg/mL	＜8 pg/mL	＜3	No	internal validation set
592	Male	No	≥35	≥35	Vaginal delivery	＜3	No	No	Yes	Yes	No	No	No	No	≥30 g/l	No	Yes	No	No	No	≥7	Yes	Yes	No	No	≥10 mg/l	＜10 mg/l	No	≥115 pg/mL	No	≥7 pg/mL	＜8 pg/mL	≥3	No	internal validation set
593	Male	No	≥35	≥35	Vaginal delivery	＜3	No	No	Yes	Yes	Yes	No	No	No	≥30 g/l	Yes	No	No	No	No	≥7	Yes	Yes	Yes	No	＜10 mg/l	≥10 mg/l	No	≥115 pg/mL	No	＜7 pg/mL	＜8 pg/mL	＜3	No	internal validation set
594	Female	No	＜35	≥35	Vaginal delivery	＜3	No	No	No	No	Yes	No	No	No	≥30 g/l	No	Yes	No	No	No	≥7	No	No	No	No	≥10 mg/l	＜10 mg/l	No	＜115 pg/mL	No	≥7 pg/mL	＜8 pg/mL	≥3	No	internal validation set
595	Male	No	＜35	≥35	Vaginal delivery	＜3	No	No	No	Yes	No	No	No	No	≥30 g/l	No	No	Yes	No	No	＜7	No	Yes	Yes	No	＜10 mg/l	≥10 mg/l	No	≥115 pg/mL	No	＜7 pg/mL	＜8 pg/mL	≥3	No	internal validation set
596	Female	No	≥35	＜35	Vaginal delivery	＜3	Yes	No	Yes	No	Yes	No	No	No	≥30 g/l	No	No	Yes	No	No	＜7	No	No	No	No	≥10 mg/l	＜10 mg/l	No	＜115 pg/mL	No	＜7 pg/mL	＜8 pg/mL	＜3	No	internal validation set
597	Female	No	≥35	＜35	Vaginal delivery	＜3	No	No	No	No	No	No	No	No	≥30 g/l	No	Yes	Yes	No	No	≥7	No	No	No	No	≥10 mg/l	＜10 mg/l	No	＜115 pg/mL	No	＜7 pg/mL	＜8 pg/mL	＜3	No	internal validation set
598	Male	No	≥35	＜35	Vaginal delivery	＜3	Yes	No	No	Yes	No	No	No	No	≥30 g/l	Yes	No	No	No	No	≥7	No	Yes	No	No	＜10 mg/l	＜10 mg/l	No	＜115 pg/mL	No	＜7 pg/mL	＜8 pg/mL	＜3	No	internal validation set
599	Male	No	≥35	＜35	Vaginal delivery	＜3	No	No	No	Yes	No	No	No	No	≥30 g/l	Yes	Yes	Yes	No	No	＜7	Yes	Yes	Yes	No	≥10 mg/l	＜10 mg/l	No	＜115 pg/mL	No	＜7 pg/mL	＜8 pg/mL	＜3	No	internal validation set
600	Female	No	≥35	＜35	Vaginal delivery	＜3	Yes	No	No	No	No	Yes	No	No	≥30 g/l	No	No	Yes	No	No	≥7	No	No	No	No	＜10 mg/l	＜10 mg/l	No	≥115 pg/mL	No	＜7 pg/mL	＜8 pg/mL	＜3	No	internal validation set
601	Female	No	≥35	＜35	Vaginal delivery	＜3	No	Yes	No	No	No	No	No	No	≥30 g/l	No	No	Yes	No	No	＜7	No	No	No	No	≥10 mg/l	＜10 mg/l	No	＜115 pg/mL	No	＜7 pg/mL	＜8 pg/mL	≥3	No	internal validation set
602	Female	No	＜35	＜35	Vaginal delivery	＜3	No	No	Yes	No	No	Yes	No	No	≥30 g/l	Yes	No	Yes	No	No	≥7	No	No	Yes	No	＜10 mg/l	＜10 mg/l	No	＜115 pg/mL	Yes	＜7 pg/mL	＜8 pg/mL	≥3	No	internal validation set
603	Female	No	≥35	＜35	Vaginal delivery	＜3	Yes	No	No	No	No	No	No	No	≥30 g/l	No	No	No	No	No	≥7	No	No	No	No	＜10 mg/l	＜10 mg/l	No	＜115 pg/mL	No	＜7 pg/mL	＜8 pg/mL	＜3	No	internal validation set
604	Female	No	＜35	＜35	Vaginal delivery	＜3	No	No	No	No	No	No	Yes	No	≥30 g/l	Yes	No	No	No	No	≥7	No	No	No	No	＜10 mg/l	＜10 mg/l	No	＜115 pg/mL	No	＜7 pg/mL	＜8 pg/mL	＜3	No	internal validation set
605	Female	No	＜35	＜35	Vaginal delivery	＜3	Yes	No	No	No	No	No	No	No	≥30 g/l	No	No	No	No	No	≥7	No	No	No	No	＜10 mg/l	＜10 mg/l	No	≥115 pg/mL	No	＜7 pg/mL	＜8 pg/mL	＜3	No	internal validation set
606	Male	No	＜35	＜35	Vaginal delivery	＜3	No	No	Yes	No	No	No	No	No	＜30 g/l	Yes	Yes	No	No	No	≥7	No	Yes	Yes	No	＜10 mg/l	＜10 mg/l	No	＜115 pg/mL	No	＜7 pg/mL	＜8 pg/mL	＜3	No	internal validation set
607	Male	No	≥35	＜35	Vaginal delivery	＜3	No	Yes	No	No	Yes	Yes	No	No	≥30 g/l	Yes	No	No	No	No	≥7	No	Yes	No	No	＜10 mg/l	＜10 mg/l	No	≥115 pg/mL	Yes	＜7 pg/mL	≥8 pg/mL	＜3	No	internal validation set
608	Female	No	＜35	＜35	Vaginal delivery	＜3	Yes	No	No	No	No	No	No	No	≥30 g/l	Yes	No	No	No	No	≥7	No	No	Yes	No	＜10 mg/l	＜10 mg/l	No	≥115 pg/mL	No	≥7 pg/mL	＜8 pg/mL	＜3	No	internal validation set
609	Female	No	＜35	＜35	Vaginal delivery	＜3	No	No	Yes	No	No	No	No	Yes	≥30 g/l	Yes	No	No	No	No	≥7	No	No	Yes	No	＜10 mg/l	＜10 mg/l	No	＜115 pg/mL	No	≥7 pg/mL	≥8 pg/mL	＜3	No	internal validation set
610	Female	No	＜35	＜35	Vaginal delivery	＜3	No	Yes	No	No	No	No	No	No	≥30 g/l	Yes	No	Yes	No	No	≥7	No	No	No	No	＜10 mg/l	＜10 mg/l	No	≥115 pg/mL	No	≥7 pg/mL	≥8 pg/mL	＜3	No	internal validation set
611	Female	No	＜35	＜35	Vaginal delivery	＜3	No	No	Yes	No	No	No	No	No	≥30 g/l	Yes	No	Yes	No	No	≥7	No	No	Yes	No	≥10 mg/l	＜10 mg/l	Yes	＜115 pg/mL	No	＜7 pg/mL	＜8 pg/mL	＜3	No	internal validation set
612	Female	No	＜35	＜35	Vaginal delivery	＜3	No	No	No	No	Yes	No	No	No	≥30 g/l	No	No	Yes	No	Yes	≥7	No	No	No	No	＜10 mg/l	＜10 mg/l	Yes	＜115 pg/mL	No	≥7 pg/mL	＜8 pg/mL	＜3	No	internal validation set
613	Male	No	＜35	＜35	Vaginal delivery	＜3	No	No	No	No	No	No	No	No	≥30 g/l	No	No	Yes	No	Yes	≥7	Yes	Yes	No	No	＜10 mg/l	≥10 mg/l	No	＜115 pg/mL	No	≥7 pg/mL	≥8 pg/mL	＜3	No	internal validation set
614	Male	No	＜35	≥35	Vaginal delivery	＜3	No	No	No	No	No	No	No	No	≥30 g/l	Yes	No	No	No	No	≥7	No	Yes	No	No	≥10 mg/l	＜10 mg/l	No	＜115 pg/mL	No	＜7 pg/mL	≥8 pg/mL	≥3	No	internal validation set
615	Female	No	＜35	＜35	Vaginal delivery	＜3	No	No	No	No	Yes	No	No	No	≥30 g/l	No	No	No	No	No	≥7	No	No	Yes	No	≥10 mg/l	＜10 mg/l	No	≥115 pg/mL	No	＜7 pg/mL	＜8 pg/mL	＜3	No	internal validation set
616	Male	No	≥35	＜35	Vaginal delivery	＜3	No	No	No	Yes	No	Yes	No	No	≥30 g/l	No	No	Yes	No	No	≥7	No	Yes	Yes	No	＜10 mg/l	＜10 mg/l	No	＜115 pg/mL	No	≥7 pg/mL	＜8 pg/mL	＜3	No	internal validation set
617	Male	No	＜35	＜35	Vaginal delivery	＜3	No	No	No	Yes	No	Yes	No	No	＜30 g/l	No	No	Yes	Yes	No	≥7	Yes	Yes	No	No	＜10 mg/l	＜10 mg/l	No	＜115 pg/mL	No	＜7 pg/mL	＜8 pg/mL	≥3	No	internal validation set
618	Female	No	≥35	≥35	Vaginal delivery	＜3	No	No	No	No	No	No	Yes	No	≥30 g/l	No	No	Yes	Yes	No	≥7	No	No	No	No	≥10 mg/l	＜10 mg/l	No	＜115 pg/mL	No	＜7 pg/mL	＜8 pg/mL	＜3	No	internal validation set
619	Male	No	＜35	≥35	Vaginal delivery	＜3	No	No	No	Yes	No	No	No	No	＜30 g/l	No	No	No	No	No	≥7	Yes	Yes	No	No	＜10 mg/l	＜10 mg/l	No	＜115 pg/mL	No	≥7 pg/mL	＜8 pg/mL	＜3	No	internal validation set
620	Female	No	＜35	＜35	Vaginal delivery	＜3	No	No	No	No	No	No	No	No	≥30 g/l	No	No	No	No	No	≥7	No	No	No	No	＜10 mg/l	＜10 mg/l	No	≥115 pg/mL	No	＜7 pg/mL	＜8 pg/mL	＜3	No	internal validation set
621	Female	No	＜35	＜35	Vaginal delivery	＜3	No	No	No	No	No	No	No	No	≥30 g/l	No	No	No	No	No	≥7	No	No	No	No	＜10 mg/l	＜10 mg/l	No	＜115 pg/mL	No	＜7 pg/mL	＜8 pg/mL	＜3	No	internal validation set
622	Female	No	＜35	＜35	Vaginal delivery	＜3	No	No	No	No	No	No	No	No	≥30 g/l	No	Yes	Yes	No	No	≥7	No	No	No	No	＜10 mg/l	＜10 mg/l	No	＜115 pg/mL	No	＜7 pg/mL	＜8 pg/mL	≥3	No	internal validation set
623	Male	No	＜35	＜35	Vaginal delivery	＜3	Yes	No	No	Yes	No	No	No	No	＜30 g/l	No	Yes	No	Yes	No	≥7	Yes	Yes	Yes	No	＜10 mg/l	≥10 mg/l	No	＜115 pg/mL	No	＜7 pg/mL	＜8 pg/mL	≥3	No	internal validation set
624	Male	No	≥35	＜35	Vaginal delivery	＜3	Yes	No	No	Yes	No	No	No	No	＜30 g/l	No	No	No	No	No	≥7	No	Yes	No	No	＜10 mg/l	≥10 mg/l	Yes	＜115 pg/mL	No	＜7 pg/mL	＜8 pg/mL	＜3	No	internal validation set
625	Female	No	＜35	＜35	Vaginal delivery	＜3	No	No	Yes	No	No	No	No	No	≥30 g/l	No	No	No	No	No	≥7	No	No	No	No	≥10 mg/l	＜10 mg/l	No	＜115 pg/mL	No	＜7 pg/mL	＜8 pg/mL	＜3	No	internal validation set
626	Female	No	≥35	＜35	Vaginal delivery	＜3	Yes	Yes	No	Yes	No	No	No	No	＜30 g/l	No	No	No	No	No	＜7	No	Yes	No	No	＜10 mg/l	≥10 mg/l	No	＜115 pg/mL	No	＜7 pg/mL	＜8 pg/mL	＜3	No	internal validation set
627	Female	No	≥35	＜35	Vaginal delivery	＜3	No	No	No	No	No	Yes	No	No	≥30 g/l	No	Yes	No	Yes	No	≥7	No	No	No	No	≥10 mg/l	＜10 mg/l	No	＜115 pg/mL	Yes	＜7 pg/mL	＜8 pg/mL	≥3	No	internal validation set
628	Female	No	≥35	＜35	Vaginal delivery	≥3	Yes	No	Yes	No	No	No	No	No	≥30 g/l	No	No	No	Yes	No	≥7	No	No	No	No	≥10 mg/l	＜10 mg/l	No	≥115 pg/mL	No	＜7 pg/mL	≥8 pg/mL	≥3	No	internal validation set
629	Female	No	≥35	＜35	Vaginal delivery	＜3	No	No	No	Yes	Yes	Yes	No	No	＜30 g/l	No	No	No	No	No	＜7	Yes	Yes	No	No	≥10 mg/l	＜10 mg/l	No	≥115 pg/mL	Yes	＜7 pg/mL	≥8 pg/mL	＜3	No	internal validation set
630	Female	No	≥35	≥35	Vaginal delivery	≥3	No	No	Yes	Yes	No	No	No	No	＜30 g/l	No	No	No	Yes	No	≥7	No	No	No	No	≥10 mg/l	＜10 mg/l	No	＜115 pg/mL	No	＜7 pg/mL	≥8 pg/mL	＜3	No	internal validation set
631	Female	No	≥35	≥35	Vaginal delivery	＜3	Yes	No	No	No	Yes	No	No	No	≥30 g/l	No	Yes	Yes	No	Yes	≥7	No	No	No	No	＜10 mg/l	＜10 mg/l	No	＜115 pg/mL	No	≥7 pg/mL	＜8 pg/mL	≥3	No	internal validation set
632	Female	No	≥35	＜35	Vaginal delivery	＜3	No	No	Yes	No	No	No	No	No	≥30 g/l	No	Yes	No	No	No	＜7	No	No	Yes	No	＜10 mg/l	＜10 mg/l	No	＜115 pg/mL	No	≥7 pg/mL	＜8 pg/mL	＜3	No	internal validation set
633	Female	No	≥35	＜35	Vaginal delivery	＜3	No	No	Yes	No	No	No	No	No	≥30 g/l	Yes	No	No	Yes	No	≥7	Yes	No	No	No	＜10 mg/l	＜10 mg/l	No	＜115 pg/mL	No	＜7 pg/mL	≥8 pg/mL	＜3	No	internal validation set
634	Female	No	＜35	＜35	Vaginal delivery	＜3	No	No	No	No	Yes	Yes	No	No	≥30 g/l	Yes	No	Yes	Yes	Yes	≥7	Yes	No	Yes	No	≥10 mg/l	＜10 mg/l	No	＜115 pg/mL	No	＜7 pg/mL	≥8 pg/mL	＜3	No	internal validation set
635	Female	No	≥35	＜35	Vaginal delivery	＜3	No	No	No	No	No	Yes	No	No	≥30 g/l	Yes	No	Yes	No	No	≥7	Yes	No	No	No	＜10 mg/l	＜10 mg/l	No	＜115 pg/mL	No	＜7 pg/mL	≥8 pg/mL	＜3	No	internal validation set
636	Female	No	＜35	＜35	Vaginal delivery	＜3	No	No	No	No	No	Yes	No	No	≥30 g/l	Yes	No	No	No	No	≥7	Yes	No	Yes	No	≥10 mg/l	＜10 mg/l	No	≥115 pg/mL	No	＜7 pg/mL	＜8 pg/mL	＜3	No	internal validation set
637	Male	No	≥35	＜35	Vaginal delivery	＜3	No	No	No	Yes	No	No	No	No	＜30 g/l	No	Yes	No	No	No	≥7	Yes	No	Yes	No	＜10 mg/l	＜10 mg/l	No	＜115 pg/mL	No	≥7 pg/mL	＜8 pg/mL	＜3	No	internal validation set
638	Male	No	＜35	＜35	Vaginal delivery	＜3	No	No	No	Yes	Yes	No	No	No	＜30 g/l	No	Yes	Yes	No	No	≥7	No	No	Yes	No	≥10 mg/l	＜10 mg/l	No	≥115 pg/mL	No	≥7 pg/mL	＜8 pg/mL	＜3	No	internal validation set
639	Female	No	＜35	＜35	Vaginal delivery	＜3	No	No	No	No	Yes	No	No	Yes	≥30 g/l	No	No	No	No	No	≥7	No	No	No	No	＜10 mg/l	＜10 mg/l	No	＜115 pg/mL	No	＜7 pg/mL	＜8 pg/mL	＜3	No	internal validation set
640	Female	No	＜35	＜35	Vaginal delivery	＜3	No	No	No	No	No	No	No	No	≥30 g/l	No	Yes	No	No	No	≥7	No	No	No	No	＜10 mg/l	＜10 mg/l	No	＜115 pg/mL	No	≥7 pg/mL	＜8 pg/mL	＜3	No	internal validation set
641	Female	No	＜35	＜35	Vaginal delivery	＜3	No	No	No	No	No	No	No	No	≥30 g/l	No	Yes	No	No	No	≥7	No	No	No	No	＜10 mg/l	＜10 mg/l	No	＜115 pg/mL	No	＜7 pg/mL	＜8 pg/mL	＜3	No	internal validation set
642	Female	No	≥35	＜35	Vaginal delivery	＜3	No	No	No	No	No	No	Yes	No	≥30 g/l	No	No	Yes	No	No	≥7	No	No	Yes	No	＜10 mg/l	≥10 mg/l	No	≥115 pg/mL	No	＜7 pg/mL	＜8 pg/mL	＜3	No	internal validation set
643	Female	No	≥35	＜35	Vaginal delivery	＜3	No	No	No	No	No	No	No	No	≥30 g/l	No	No	Yes	No	No	≥7	No	No	Yes	No	＜10 mg/l	＜10 mg/l	No	≥115 pg/mL	No	＜7 pg/mL	＜8 pg/mL	＜3	No	internal validation set
644	Female	No	＜35	＜35	Vaginal delivery	＜3	No	No	No	No	No	No	No	No	≥30 g/l	No	Yes	Yes	No	No	≥7	No	No	Yes	No	＜10 mg/l	＜10 mg/l	Yes	＜115 pg/mL	No	＜7 pg/mL	＜8 pg/mL	≥3	No	internal validation set
645	Male	No	＜35	＜35	Vaginal delivery	＜3	No	No	No	No	No	No	No	No	≥30 g/l	No	No	No	No	No	≥7	No	No	No	No	＜10 mg/l	≥10 mg/l	No	≥115 pg/mL	No	＜7 pg/mL	＜8 pg/mL	＜3	No	internal validation set
646	Female	No	≥35	≥35	Vaginal delivery	＜3	Yes	No	No	No	No	No	No	No	≥30 g/l	Yes	Yes	No	No	No	≥7	No	No	No	No	＜10 mg/l	≥10 mg/l	No	＜115 pg/mL	No	＜7 pg/mL	＜8 pg/mL	≥3	No	internal validation set
647	Female	No	＜35	＜35	Vaginal delivery	＜3	No	No	No	No	No	No	No	No	≥30 g/l	No	Yes	Yes	No	No	≥7	No	No	No	No	≥10 mg/l	＜10 mg/l	Yes	＜115 pg/mL	No	＜7 pg/mL	＜8 pg/mL	≥3	No	internal validation set
648	Female	No	≥35	＜35	Vaginal delivery	＜3	No	No	No	No	No	No	No	No	≥30 g/l	No	Yes	Yes	No	No	≥7	Yes	No	No	No	＜10 mg/l	＜10 mg/l	Yes	＜115 pg/mL	No	＜7 pg/mL	＜8 pg/mL	＜3	No	internal validation set
649	Female	No	＜35	≥35	Vaginal delivery	＜3	Yes	No	Yes	No	No	No	No	No	≥30 g/l	Yes	No	Yes	No	No	≥7	Yes	No	No	No	＜10 mg/l	＜10 mg/l	Yes	＜115 pg/mL	No	＜7 pg/mL	＜8 pg/mL	＜3	No	internal validation set
650	Female	No	＜35	≥35	Vaginal delivery	＜3	Yes	No	No	No	No	No	No	No	≥30 g/l	Yes	No	No	No	No	≥7	Yes	No	No	No	＜10 mg/l	＜10 mg/l	No	≥115 pg/mL	No	＜7 pg/mL	＜8 pg/mL	＜3	No	internal validation set
651	Male	No	＜35	＜35	Vaginal delivery	＜3	No	No	No	Yes	No	Yes	No	No	＜30 g/l	Yes	Yes	No	No	No	≥7	Yes	Yes	No	No	＜10 mg/l	＜10 mg/l	No	＜115 pg/mL	No	＜7 pg/mL	≥8 pg/mL	＜3	No	internal validation set
652	Female	No	＜35	＜35	Vaginal delivery	＜3	No	No	No	Yes	No	No	No	No	＜30 g/l	No	Yes	No	No	No	≥7	Yes	Yes	No	No	＜10 mg/l	≥10 mg/l	No	＜115 pg/mL	No	＜7 pg/mL	≥8 pg/mL	＜3	No	internal validation set
653	Female	No	＜35	＜35	Vaginal delivery	＜3	No	No	Yes	No	No	No	No	No	≥30 g/l	Yes	Yes	No	Yes	Yes	≥7	No	No	No	No	≥10 mg/l	＜10 mg/l	No	＜115 pg/mL	No	＜7 pg/mL	＜8 pg/mL	＜3	No	internal validation set
654	Female	No	＜35	＜35	Vaginal delivery	＜3	No	No	Yes	Yes	Yes	No	No	No	＜30 g/l	No	Yes	No	No	No	≥7	No	Yes	No	No	＜10 mg/l	＜10 mg/l	No	＜115 pg/mL	No	＜7 pg/mL	＜8 pg/mL	＜3	No	internal validation set
655	Female	No	＜35	≥35	Vaginal delivery	＜3	No	No	No	Yes	No	No	No	No	＜30 g/l	No	No	Yes	No	Yes	≥7	No	Yes	No	No	＜10 mg/l	＜10 mg/l	No	≥115 pg/mL	No	＜7 pg/mL	≥8 pg/mL	＜3	No	internal validation set
656	Female	No	＜35	＜35	Vaginal delivery	＜3	No	No	No	No	Yes	No	No	No	≥30 g/l	Yes	Yes	No	Yes	No	≥7	No	No	No	No	≥10 mg/l	＜10 mg/l	No	＜115 pg/mL	No	≥7 pg/mL	≥8 pg/mL	＜3	No	internal validation set
657	Male	No	＜35	＜35	Vaginal delivery	＜3	No	No	No	Yes	Yes	No	No	No	＜30 g/l	Yes	Yes	No	No	No	≥7	No	Yes	No	No	≥10 mg/l	≥10 mg/l	No	＜115 pg/mL	No	≥7 pg/mL	＜8 pg/mL	＜3	No	internal validation set
658	Female	No	＜35	＜35	Vaginal delivery	＜3	No	No	No	No	Yes	Yes	No	No	≥30 g/l	Yes	Yes	No	No	No	≥7	Yes	No	No	No	≥10 mg/l	≥10 mg/l	No	＜115 pg/mL	No	≥7 pg/mL	≥8 pg/mL	≥3	No	internal validation set
659	Male	No	＜35	＜35	Vaginal delivery	＜3	No	No	No	Yes	Yes	No	No	No	＜30 g/l	Yes	No	No	No	No	≥7	Yes	Yes	No	No	≥10 mg/l	＜10 mg/l	No	＜115 pg/mL	No	＜7 pg/mL	＜8 pg/mL	＜3	No	internal validation set
660	Female	No	＜35	＜35	Vaginal delivery	＜3	No	No	Yes	No	No	No	No	No	≥30 g/l	No	No	No	No	No	≥7	No	No	No	No	＜10 mg/l	＜10 mg/l	No	＜115 pg/mL	No	＜7 pg/mL	＜8 pg/mL	≥3	No	internal validation set
661	Male	No	＜35	＜35	Vaginal delivery	＜3	No	No	Yes	Yes	No	No	No	No	＜30 g/l	No	No	No	No	No	≥7	No	No	Yes	No	≥10 mg/l	≥10 mg/l	No	＜115 pg/mL	No	＜7 pg/mL	＜8 pg/mL	≥3	No	internal validation set
662	Male	No	＜35	＜35	Vaginal delivery	＜3	No	No	No	Yes	Yes	No	No	No	＜30 g/l	No	No	Yes	No	No	≥7	No	No	No	No	≥10 mg/l	≥10 mg/l	No	＜115 pg/mL	No	≥7 pg/mL	＜8 pg/mL	＜3	No	internal validation set
663	Female	Yes	＜35	＜35	Cesarean section	＜3	No	No	No	No	Yes	No	No	No	≥30 g/l	Yes	No	Yes	Yes	No	≥7	No	No	No	No	≥10 mg/l	≥10 mg/l	No	≥115 pg/mL	No	≥7 pg/mL	＜8 pg/mL	＜3	No	internal validation set
664	Female	No	≥35	＜35	Vaginal delivery	＜3	No	No	No	No	Yes	No	No	No	≥30 g/l	No	No	Yes	Yes	No	≥7	No	No	Yes	No	≥10 mg/l	≥10 mg/l	No	≥115 pg/mL	No	＜7 pg/mL	＜8 pg/mL	≥3	No	internal validation set
665	Female	No	≥35	＜35	Vaginal delivery	≥3	No	No	No	No	No	No	No	No	≥30 g/l	Yes	No	Yes	No	No	＜7	No	No	Yes	No	≥10 mg/l	≥10 mg/l	No	＜115 pg/mL	No	≥7 pg/mL	＜8 pg/mL	＜3	No	internal validation set
666	Female	Yes	≥35	＜35	Cesarean section	≥3	Yes	No	No	No	No	No	No	No	≥30 g/l	Yes	No	No	Yes	No	＜7	Yes	No	Yes	No	＜10 mg/l	＜10 mg/l	No	＜115 pg/mL	No	＜7 pg/mL	＜8 pg/mL	≥3	No	internal validation set
667	Male	No	≥35	＜35	Vaginal delivery	＜3	Yes	No	No	Yes	No	Yes	No	No	＜30 g/l	No	No	No	No	No	＜7	No	No	No	No	＜10 mg/l	≥10 mg/l	No	＜115 pg/mL	No	＜7 pg/mL	＜8 pg/mL	＜3	No	internal validation set
668	Female	No	＜35	＜35	Vaginal delivery	＜3	Yes	No	No	No	No	No	No	No	≥30 g/l	Yes	No	No	No	No	≥7	No	No	No	No	＜10 mg/l	＜10 mg/l	No	＜115 pg/mL	No	＜7 pg/mL	＜8 pg/mL	＜3	No	internal validation set
669	Male	No	＜35	＜35	Vaginal delivery	＜3	No	No	No	Yes	No	Yes	No	No	＜30 g/l	No	No	No	Yes	No	≥7	Yes	No	Yes	No	＜10 mg/l	≥10 mg/l	No	≥115 pg/mL	No	＜7 pg/mL	＜8 pg/mL	＜3	No	internal validation set
670	Female	No	＜35	＜35	Vaginal delivery	＜3	No	No	No	No	No	No	No	No	≥30 g/l	Yes	No	No	Yes	No	＜7	Yes	No	Yes	No	＜10 mg/l	＜10 mg/l	No	≥115 pg/mL	No	＜7 pg/mL	＜8 pg/mL	＜3	No	internal validation set
671	Male	No	＜35	＜35	Vaginal delivery	＜3	No	No	No	Yes	No	No	No	No	＜30 g/l	No	No	No	No	No	≥7	No	No	Yes	No	＜10 mg/l	≥10 mg/l	No	＜115 pg/mL	No	＜7 pg/mL	＜8 pg/mL	＜3	No	internal validation set
672	Female	No	＜35	＜35	Vaginal delivery	＜3	No	No	No	No	No	No	No	No	≥30 g/l	Yes	No	Yes	No	No	≥7	No	No	No	No	＜10 mg/l	＜10 mg/l	No	≥115 pg/mL	No	＜7 pg/mL	＜8 pg/mL	＜3	No	internal validation set
673	Female	Yes	＜35	＜35	Cesarean section	＜3	No	No	No	No	No	No	No	No	≥30 g/l	Yes	No	Yes	No	No	≥7	No	No	No	No	＜10 mg/l	＜10 mg/l	No	＜115 pg/mL	No	＜7 pg/mL	＜8 pg/mL	≥3	No	internal validation set
674	Male	No	＜35	＜35	Vaginal delivery	＜3	No	No	No	Yes	No	Yes	No	No	＜30 g/l	No	No	Yes	No	No	≥7	No	Yes	No	No	＜10 mg/l	≥10 mg/l	No	＜115 pg/mL	No	＜7 pg/mL	≥8 pg/mL	＜3	No	internal validation set
675	Female	No	＜35	＜35	Vaginal delivery	＜3	No	No	No	No	No	Yes	No	No	≥30 g/l	Yes	Yes	No	No	No	≥7	No	No	No	No	＜10 mg/l	＜10 mg/l	No	＜115 pg/mL	No	＜7 pg/mL	＜8 pg/mL	＜3	No	internal validation set
676	Female	Yes	＜35	＜35	Cesarean section	＜3	No	No	No	No	No	No	No	No	≥30 g/l	No	No	No	Yes	No	≥7	Yes	No	No	No	＜10 mg/l	≥10 mg/l	No	＜115 pg/mL	No	＜7 pg/mL	≥8 pg/mL	＜3	No	internal validation set
677	Female	Yes	＜35	＜35	Cesarean section	＜3	No	No	No	No	Yes	No	No	No	≥30 g/l	No	No	No	Yes	No	≥7	No	No	No	No	＜10 mg/l	≥10 mg/l	No	≥115 pg/mL	No	＜7 pg/mL	＜8 pg/mL	≥3	No	internal validation set
678	Female	No	＜35	＜35	Vaginal delivery	＜3	No	No	Yes	No	Yes	No	No	Yes	≥30 g/l	No	Yes	No	No	No	≥7	No	No	No	No	＜10 mg/l	≥10 mg/l	No	＜115 pg/mL	No	＜7 pg/mL	＜8 pg/mL	≥3	No	internal validation set
679	Female	No	＜35	＜35	Vaginal delivery	＜3	No	No	Yes	No	No	No	No	No	≥30 g/l	No	Yes	Yes	Yes	No	≥7	No	No	No	No	＜10 mg/l	＜10 mg/l	No	＜115 pg/mL	No	＜7 pg/mL	≥8 pg/mL	＜3	No	internal validation set
680	Male	No	＜35	≥35	Vaginal delivery	＜3	No	No	Yes	Yes	No	No	Yes	Yes	＜30 g/l	Yes	Yes	No	No	No	≥7	No	Yes	No	No	＜10 mg/l	≥10 mg/l	No	＜115 pg/mL	Yes	≥7 pg/mL	≥8 pg/mL	＜3	No	internal validation set
681	Male	No	＜35	≥35	Vaginal delivery	＜3	No	No	Yes	Yes	No	No	Yes	Yes	＜30 g/l	Yes	No	No	No	Yes	≥7	No	Yes	No	No	＜10 mg/l	＜10 mg/l	No	＜115 pg/mL	Yes	＜7 pg/mL	≥8 pg/mL	＜3	No	internal validation set
682	Male	No	＜35	＜35	Vaginal delivery	＜3	No	No	No	Yes	Yes	No	No	No	＜30 g/l	No	Yes	No	Yes	No	≥7	No	Yes	No	No	＜10 mg/l	＜10 mg/l	No	≥115 pg/mL	Yes	≥7 pg/mL	＜8 pg/mL	＜3	No	internal validation set
683	Female	No	＜35	＜35	Vaginal delivery	＜3	No	Yes	No	No	Yes	No	No	No	≥30 g/l	No	No	Yes	No	Yes	≥7	No	No	No	No	＜10 mg/l	＜10 mg/l	No	≥115 pg/mL	No	＜7 pg/mL	＜8 pg/mL	≥3	No	internal validation set
684	Female	No	＜35	＜35	Vaginal delivery	＜3	No	No	No	No	No	No	No	No	≥30 g/l	No	No	Yes	No	No	≥7	Yes	No	No	No	＜10 mg/l	＜10 mg/l	No	＜115 pg/mL	No	＜7 pg/mL	≥8 pg/mL	＜3	No	internal validation set
685	Female	No	＜35	＜35	Vaginal delivery	＜3	Yes	Yes	No	No	No	No	No	No	≥30 g/l	No	No	Yes	No	No	≥7	Yes	No	No	No	＜10 mg/l	＜10 mg/l	No	≥115 pg/mL	No	＜7 pg/mL	≥8 pg/mL	≥3	No	internal validation set
686	Female	No	＜35	＜35	Vaginal delivery	＜3	Yes	No	No	No	No	No	No	No	≥30 g/l	No	No	No	Yes	No	≥7	Yes	No	Yes	No	≥10 mg/l	＜10 mg/l	No	≥115 pg/mL	No	＜7 pg/mL	＜8 pg/mL	＜3	No	internal validation set
687	Male	No	≥35	＜35	Vaginal delivery	＜3	No	No	No	Yes	No	No	No	No	＜30 g/l	No	Yes	No	No	No	≥7	Yes	No	Yes	No	≥10 mg/l	≥10 mg/l	No	＜115 pg/mL	Yes	≥7 pg/mL	＜8 pg/mL	≥3	No	internal validation set
688	Female	No	≥35	＜35	Vaginal delivery	＜3	No	No	No	No	No	No	No	No	≥30 g/l	No	Yes	No	Yes	No	≥7	No	No	Yes	No	＜10 mg/l	＜10 mg/l	No	≥115 pg/mL	No	＜7 pg/mL	＜8 pg/mL	＜3	No	internal validation set
689	Female	No	＜35	＜35	Vaginal delivery	＜3	Yes	No	No	No	No	No	No	No	≥30 g/l	No	Yes	No	No	No	≥7	No	No	No	No	≥10 mg/l	＜10 mg/l	No	≥115 pg/mL	No	＜7 pg/mL	＜8 pg/mL	≥3	No	internal validation set
690	Female	No	≥35	＜35	Vaginal delivery	＜3	Yes	No	No	No	No	No	No	No	≥30 g/l	No	No	Yes	No	No	≥7	No	No	No	No	＜10 mg/l	＜10 mg/l	No	＜115 pg/mL	No	＜7 pg/mL	＜8 pg/mL	＜3	No	internal validation set
691	Male	No	≥35	＜35	Vaginal delivery	＜3	No	No	No	Yes	No	Yes	No	No	＜30 g/l	No	No	Yes	No	No	≥7	No	No	Yes	No	＜10 mg/l	≥10 mg/l	No	≥115 pg/mL	Yes	＜7 pg/mL	＜8 pg/mL	＜3	No	internal validation set
692	Male	Yes	＜35	＜35	Cesarean section	＜3	No	No	No	Yes	No	Yes	No	No	＜30 g/l	Yes	No	Yes	No	No	≥7	No	No	No	No	＜10 mg/l	＜10 mg/l	No	＜115 pg/mL	Yes	＜7 pg/mL	＜8 pg/mL	＜3	No	internal validation set
693	Male	Yes	＜35	＜35	Vaginal delivery	＜3	No	No	No	Yes	No	Yes	No	No	＜30 g/l	No	No	No	No	No	≥7	Yes	No	Yes	No	≥10 mg/l	＜10 mg/l	No	＜115 pg/mL	Yes	＜7 pg/mL	＜8 pg/mL	＜3	No	internal validation set
694	Female	No	＜35	＜35	Vaginal delivery	＜3	No	No	No	No	No	No	No	No	≥30 g/l	No	No	No	No	No	≥7	Yes	No	No	No	≥10 mg/l	＜10 mg/l	No	≥115 pg/mL	No	＜7 pg/mL	＜8 pg/mL	＜3	No	internal validation set
695	Female	Yes	＜35	＜35	Vaginal delivery	＜3	No	No	No	No	No	No	No	No	≥30 g/l	Yes	No	No	No	No	≥7	Yes	No	No	No	＜10 mg/l	＜10 mg/l	No	≥115 pg/mL	No	＜7 pg/mL	＜8 pg/mL	≥3	No	internal validation set
696	Female	No	＜35	＜35	Vaginal delivery	＜3	No	No	Yes	No	No	No	No	No	≥30 g/l	No	Yes	No	No	No	≥7	Yes	No	No	No	＜10 mg/l	＜10 mg/l	No	＜115 pg/mL	No	＜7 pg/mL	＜8 pg/mL	＜3	No	internal validation set
697	Female	No	＜35	＜35	Vaginal delivery	＜3	No	No	No	No	No	No	No	No	≥30 g/l	No	Yes	No	Yes	No	≥7	No	No	No	No	＜10 mg/l	＜10 mg/l	No	≥115 pg/mL	No	＜7 pg/mL	＜8 pg/mL	＜3	No	internal validation set
698	Male	No	＜35	＜35	Vaginal delivery	＜3	No	No	No	Yes	No	No	No	No	＜30 g/l	Yes	Yes	No	Yes	No	≥7	Yes	Yes	No	No	＜10 mg/l	≥10 mg/l	No	＜115 pg/mL	No	＜7 pg/mL	＜8 pg/mL	＜3	No	internal validation set
699	Male	No	＜35	≥35	Vaginal delivery	＜3	No	No	Yes	Yes	No	No	No	No	＜30 g/l	No	Yes	No	No	No	≥7	No	Yes	No	No	＜10 mg/l	≥10 mg/l	No	＜115 pg/mL	No	≥7 pg/mL	＜8 pg/mL	≥3	No	internal validation set
700	Male	No	＜35	≥35	Vaginal delivery	＜3	No	No	Yes	Yes	Yes	No	No	No	＜30 g/l	Yes	No	No	No	No	≥7	No	Yes	No	No	＜10 mg/l	＜10 mg/l	No	＜115 pg/mL	No	＜7 pg/mL	＜8 pg/mL	≥3	No	internal validation set
701	Female	No	＜35	＜35	Vaginal delivery	＜3	No	No	No	No	Yes	No	No	No	≥30 g/l	No	No	No	No	No	≥7	No	No	No	No	＜10 mg/l	＜10 mg/l	No	＜115 pg/mL	No	＜7 pg/mL	＜8 pg/mL	≥3	No	internal validation set
702	Female	No	＜35	＜35	Vaginal delivery	＜3	No	No	No	No	No	No	No	No	≥30 g/l	Yes	Yes	No	No	No	≥7	No	No	No	No	＜10 mg/l	＜10 mg/l	No	≥115 pg/mL	No	≥7 pg/mL	＜8 pg/mL	＜3	No	internal validation set
703	Female	No	＜35	＜35	Vaginal delivery	＜3	No	No	No	No	No	No	No	No	≥30 g/l	Yes	No	Yes	No	No	≥7	No	No	No	No	＜10 mg/l	＜10 mg/l	No	＜115 pg/mL	No	＜7 pg/mL	＜8 pg/mL	＜3	No	internal validation set
704	Female	No	＜35	≥35	Vaginal delivery	＜3	No	No	No	No	Yes	No	Yes	No	≥30 g/l	Yes	Yes	Yes	No	No	≥7	No	No	No	No	＜10 mg/l	＜10 mg/l	No	＜115 pg/mL	No	≥7 pg/mL	≥8 pg/mL	≥3	No	internal validation set
705	Female	Yes	＜35	＜35	Cesarean section	＜3	No	No	No	No	Yes	No	No	No	≥30 g/l	Yes	No	Yes	No	No	≥7	Yes	No	No	No	＜10 mg/l	＜10 mg/l	No	＜115 pg/mL	No	＜7 pg/mL	≥8 pg/mL	＜3	No	internal validation set
706	Male	Yes	＜35	≥35	Cesarean section	＜3	No	No	No	Yes	No	No	No	No	＜30 g/l	Yes	No	No	No	No	≥7	No	Yes	No	No	＜10 mg/l	≥10 mg/l	No	＜115 pg/mL	No	＜7 pg/mL	＜8 pg/mL	＜3	No	internal validation set
707	Female	No	＜35	≥35	Vaginal delivery	≥3	No	No	No	No	No	No	No	Yes	≥30 g/l	Yes	No	No	Yes	No	≥7	No	No	No	No	＜10 mg/l	＜10 mg/l	No	≥115 pg/mL	No	＜7 pg/mL	＜8 pg/mL	≥3	No	internal validation set
708	Male	No	＜35	＜35	Vaginal delivery	＜3	No	No	No	Yes	No	Yes	No	No	＜30 g/l	No	No	No	Yes	No	≥7	No	Yes	No	No	＜10 mg/l	≥10 mg/l	No	＜115 pg/mL	No	＜7 pg/mL	≥8 pg/mL	≥3	No	internal validation set
709	Female	No	＜35	＜35	Vaginal delivery	＜3	No	No	No	No	No	No	No	No	≥30 g/l	Yes	No	No	No	No	≥7	No	No	No	No	＜10 mg/l	＜10 mg/l	No	＜115 pg/mL	No	＜7 pg/mL	＜8 pg/mL	＜3	No	internal validation set
710	Male	No	＜35	＜35	Vaginal delivery	≥3	Yes	No	No	Yes	No	No	No	No	＜30 g/l	No	No	No	Yes	No	≥7	No	Yes	Yes	No	＜10 mg/l	＜10 mg/l	No	＜115 pg/mL	No	＜7 pg/mL	＜8 pg/mL	＜3	No	internal validation set
711	Female	No	＜35	＜35	Vaginal delivery	＜3	Yes	No	No	No	No	No	No	No	≥30 g/l	Yes	Yes	No	No	Yes	＜7	Yes	No	No	No	＜10 mg/l	＜10 mg/l	No	＜115 pg/mL	No	≥7 pg/mL	≥8 pg/mL	＜3	No	internal validation set
712	Female	Yes	＜35	＜35	Cesarean section	＜3	Yes	No	No	No	No	No	No	No	≥30 g/l	No	Yes	Yes	No	Yes	≥7	Yes	No	Yes	No	＜10 mg/l	＜10 mg/l	No	＜115 pg/mL	No	＜7 pg/mL	＜8 pg/mL	＜3	No	internal validation set
713	Male	No	＜35	＜35	Vaginal delivery	≥3	No	No	No	Yes	No	No	No	No	＜30 g/l	Yes	No	Yes	No	No	≥7	Yes	Yes	No	No	＜10 mg/l	＜10 mg/l	No	＜115 pg/mL	No	＜7 pg/mL	＜8 pg/mL	＜3	No	internal validation set
714	Female	Yes	＜35	＜35	Cesarean section	＜3	No	No	No	No	No	No	No	No	≥30 g/l	Yes	No	Yes	No	Yes	≥7	Yes	No	No	No	＜10 mg/l	＜10 mg/l	No	＜115 pg/mL	No	＜7 pg/mL	＜8 pg/mL	＜3	No	internal validation set
715	Female	No	＜35	≥35	Vaginal delivery	＜3	No	No	No	No	Yes	No	No	No	≥30 g/l	No	No	Yes	No	No	≥7	No	No	Yes	No	＜10 mg/l	＜10 mg/l	No	≥115 pg/mL	No	＜7 pg/mL	＜8 pg/mL	≥3	No	internal validation set
716	Female	No	＜35	＜35	Vaginal delivery	＜3	No	No	No	No	Yes	No	No	No	≥30 g/l	No	No	Yes	Yes	No	≥7	No	No	No	No	＜10 mg/l	＜10 mg/l	No	≥115 pg/mL	No	＜7 pg/mL	＜8 pg/mL	＜3	No	internal validation set
717	Female	No	＜35	＜35	Vaginal delivery	＜3	No	No	No	No	Yes	Yes	No	No	≥30 g/l	No	No	Yes	No	No	≥7	No	No	No	No	＜10 mg/l	＜10 mg/l	No	＜115 pg/mL	No	＜7 pg/mL	＜8 pg/mL	＜3	No	internal validation set
718	Female	No	＜35	≥35	Vaginal delivery	＜3	No	No	Yes	No	No	No	No	Yes	≥30 g/l	No	No	Yes	No	No	＜7	Yes	No	Yes	No	＜10 mg/l	＜10 mg/l	No	＜115 pg/mL	No	＜7 pg/mL	＜8 pg/mL	≥3	No	internal validation set
719	Female	No	＜35	≥35	Vaginal delivery	＜3	No	No	No	No	No	Yes	No	No	≥30 g/l	Yes	No	Yes	Yes	No	≥7	Yes	No	Yes	No	＜10 mg/l	＜10 mg/l	No	＜115 pg/mL	No	＜7 pg/mL	＜8 pg/mL	＜3	No	internal validation set
720	Female	No	＜35	≥35	Vaginal delivery	＜3	No	No	No	No	Yes	No	No	No	≥30 g/l	No	No	Yes	No	No	≥7	No	No	Yes	No	≥10 mg/l	＜10 mg/l	No	＜115 pg/mL	No	＜7 pg/mL	＜8 pg/mL	≥3	No	internal validation set
721	Female	No	≥35	≥35	Vaginal delivery	＜3	No	Yes	No	No	Yes	No	No	No	≥30 g/l	Yes	Yes	No	No	No	≥7	No	No	No	No	≥10 mg/l	＜10 mg/l	Yes	＜115 pg/mL	No	＜7 pg/mL	＜8 pg/mL	≥3	No	internal validation set
722	Male	No	＜35	＜35	Vaginal delivery	＜3	No	No	Yes	Yes	No	No	No	No	＜30 g/l	Yes	Yes	No	No	No	≥7	No	No	No	No	≥10 mg/l	≥10 mg/l	No	＜115 pg/mL	No	＜7 pg/mL	＜8 pg/mL	＜3	No	internal validation set
723	Male	Yes	≥35	≥35	Vaginal delivery	＜3	No	No	No	Yes	No	No	No	No	＜30 g/l	Yes	No	No	No	No	≥7	No	No	No	No	≥10 mg/l	＜10 mg/l	No	≥115 pg/mL	No	＜7 pg/mL	＜8 pg/mL	＜3	No	internal validation set
724	Male	Yes	≥35	≥35	Vaginal delivery	＜3	No	Yes	Yes	Yes	Yes	Yes	No	No	＜30 g/l	Yes	No	No	No	No	≥7	No	No	No	No	≥10 mg/l	＜10 mg/l	Yes	＜115 pg/mL	No	＜7 pg/mL	＜8 pg/mL	≥3	No	internal validation set
725	Female	No	＜35	＜35	Vaginal delivery	＜3	No	No	Yes	No	No	Yes	No	No	≥30 g/l	No	No	Yes	No	No	≥7	No	No	No	No	≥10 mg/l	＜10 mg/l	Yes	≥115 pg/mL	No	＜7 pg/mL	＜8 pg/mL	＜3	No	internal validation set
726	Female	No	＜35	＜35	Vaginal delivery	＜3	Yes	Yes	No	No	Yes	Yes	No	No	≥30 g/l	Yes	No	No	No	No	≥7	No	No	No	No	＜10 mg/l	＜10 mg/l	No	＜115 pg/mL	No	＜7 pg/mL	＜8 pg/mL	＜3	No	internal validation set
727	Female	No	＜35	＜35	Vaginal delivery	＜3	No	No	Yes	No	No	No	No	No	≥30 g/l	Yes	No	No	No	No	≥7	No	No	No	No	＜10 mg/l	＜10 mg/l	Yes	＜115 pg/mL	No	＜7 pg/mL	＜8 pg/mL	＜3	No	internal validation set
728	Female	No	＜35	＜35	Vaginal delivery	＜3	No	Yes	Yes	No	No	No	No	No	≥30 g/l	Yes	No	No	Yes	No	≥7	Yes	No	Yes	No	＜10 mg/l	＜10 mg/l	Yes	＜115 pg/mL	No	＜7 pg/mL	＜8 pg/mL	≥3	No	internal validation set
729	Male	No	＜35	＜35	Vaginal delivery	＜3	Yes	Yes	No	Yes	No	No	No	No	＜30 g/l	No	No	No	Yes	No	≥7	Yes	No	Yes	No	＜10 mg/l	＜10 mg/l	No	＜115 pg/mL	No	＜7 pg/mL	＜8 pg/mL	＜3	No	internal validation set
730	Female	No	＜35	＜35	Vaginal delivery	＜3	No	No	No	No	No	No	No	No	≥30 g/l	Yes	No	No	No	No	≥7	Yes	No	No	No	＜10 mg/l	＜10 mg/l	No	＜115 pg/mL	No	＜7 pg/mL	≥8 pg/mL	≥3	No	internal validation set
731	Female	No	＜35	＜35	Vaginal delivery	＜3	Yes	Yes	No	No	No	No	No	No	≥30 g/l	No	No	No	No	No	≥7	Yes	No	No	No	＜10 mg/l	＜10 mg/l	No	＜115 pg/mL	No	＜7 pg/mL	＜8 pg/mL	＜3	No	internal validation set
732	Female	No	＜35	＜35	Vaginal delivery	＜3	Yes	No	No	No	No	No	No	No	≥30 g/l	No	No	No	No	No	≥7	No	No	Yes	No	＜10 mg/l	＜10 mg/l	No	＜115 pg/mL	No	≥7 pg/mL	≥8 pg/mL	≥3	No	internal validation set
733	Male	No	＜35	＜35	Cesarean section	＜3	Yes	Yes	No	Yes	No	No	No	No	＜30 g/l	No	No	Yes	Yes	No	≥7	Yes	Yes	No	No	＜10 mg/l	＜10 mg/l	No	＜115 pg/mL	No	≥7 pg/mL	≥8 pg/mL	＜3	No	internal validation set
734	Male	No	＜35	＜35	Cesarean section	＜3	No	No	No	Yes	No	No	No	No	＜30 g/l	No	No	No	Yes	No	≥7	Yes	Yes	No	No	＜10 mg/l	≥10 mg/l	No	＜115 pg/mL	No	≥7 pg/mL	＜8 pg/mL	≥3	No	internal validation set
735	Male	No	＜35	＜35	Vaginal delivery	＜3	No	No	No	Yes	No	Yes	No	No	＜30 g/l	Yes	No	No	Yes	No	≥7	Yes	Yes	No	No	＜10 mg/l	≥10 mg/l	No	＜115 pg/mL	No	＜7 pg/mL	≥8 pg/mL	＜3	No	internal validation set
736	Female	Yes	＜35	＜35	Cesarean section	＜3	Yes	Yes	No	No	No	No	No	No	≥30 g/l	Yes	No	No	No	No	≥7	No	No	No	No	＜10 mg/l	＜10 mg/l	No	＜115 pg/mL	No	＜7 pg/mL	≥8 pg/mL	＜3	No	internal validation set
737	Female	No	＜35	＜35	Vaginal delivery	＜3	Yes	No	No	No	No	No	No	No	≥30 g/l	No	No	Yes	No	No	≥7	No	No	No	No	＜10 mg/l	＜10 mg/l	No	＜115 pg/mL	No	＜7 pg/mL	＜8 pg/mL	≥3	No	internal validation set
738	Female	No	＜35	＜35	Vaginal delivery	≥3	Yes	No	No	No	No	No	Yes	No	≥30 g/l	Yes	No	No	No	No	≥7	No	No	No	No	＜10 mg/l	＜10 mg/l	No	＜115 pg/mL	No	＜7 pg/mL	≥8 pg/mL	≥3	No	internal validation set
739	Female	No	＜35	≥35	Vaginal delivery	＜3	No	No	No	No	No	No	No	No	≥30 g/l	No	No	No	No	No	≥7	No	No	No	No	＜10 mg/l	＜10 mg/l	No	＜115 pg/mL	No	＜7 pg/mL	＜8 pg/mL	≥3	No	internal validation set
740	Male	No	＜35	＜35	Vaginal delivery	＜3	No	No	No	Yes	No	No	No	Yes	＜30 g/l	Yes	Yes	No	Yes	No	≥7	No	Yes	No	No	＜10 mg/l	≥10 mg/l	No	＜115 pg/mL	No	＜7 pg/mL	≥8 pg/mL	＜3	No	internal validation set
741	Male	No	＜35	＜35	Vaginal delivery	≥3	No	No	No	Yes	No	No	No	No	＜30 g/l	Yes	No	No	No	No	≥7	No	Yes	No	No	＜10 mg/l	≥10 mg/l	No	＜115 pg/mL	No	＜7 pg/mL	≥8 pg/mL	＜3	No	internal validation set
742	Male	No	＜35	＜35	Vaginal delivery	＜3	No	No	No	Yes	No	No	No	No	＜30 g/l	No	No	No	No	No	≥7	No	No	No	No	＜10 mg/l	＜10 mg/l	No	＜115 pg/mL	No	＜7 pg/mL	＜8 pg/mL	＜3	No	internal validation set
743	Female	No	＜35	≥35	Vaginal delivery	＜3	No	No	No	No	Yes	No	No	No	≥30 g/l	No	No	No	No	No	≥7	No	No	No	No	＜10 mg/l	＜10 mg/l	No	＜115 pg/mL	No	＜7 pg/mL	＜8 pg/mL	＜3	No	internal validation set
744	Female	No	＜35	≥35	Vaginal delivery	＜3	No	No	Yes	No	Yes	No	No	No	≥30 g/l	No	No	Yes	No	No	≥7	No	No	No	No	＜10 mg/l	＜10 mg/l	No	＜115 pg/mL	No	＜7 pg/mL	≥8 pg/mL	＜3	No	internal validation set
745	Female	No	＜35	＜35	Vaginal delivery	＜3	No	No	Yes	No	No	No	No	No	≥30 g/l	No	Yes	No	No	No	≥7	No	No	No	No	＜10 mg/l	＜10 mg/l	No	＜115 pg/mL	No	＜7 pg/mL	≥8 pg/mL	＜3	No	internal validation set
746	Female	No	＜35	≥35	Vaginal delivery	≥3	No	No	No	No	No	No	No	No	≥30 g/l	No	Yes	No	No	No	≥7	No	No	No	No	＜10 mg/l	＜10 mg/l	No	＜115 pg/mL	No	＜7 pg/mL	＜8 pg/mL	≥3	No	internal validation set
747	Female	No	＜35	≥35	Vaginal delivery	≥3	No	No	No	No	No	No	No	No	≥30 g/l	No	Yes	No	No	No	≥7	No	No	Yes	No	＜10 mg/l	＜10 mg/l	No	＜115 pg/mL	No	＜7 pg/mL	＜8 pg/mL	≥3	No	internal validation set
748	Male	No	＜35	＜35	Vaginal delivery	＜3	No	No	No	Yes	No	Yes	No	No	＜30 g/l	No	No	No	Yes	No	≥7	No	No	Yes	No	＜10 mg/l	＜10 mg/l	No	＜115 pg/mL	Yes	＜7 pg/mL	＜8 pg/mL	＜3	No	internal validation set
749	Male	No	＜35	≥35	Vaginal delivery	＜3	No	No	Yes	Yes	No	No	No	No	＜30 g/l	No	Yes	No	No	Yes	＜7	No	No	No	No	＜10 mg/l	＜10 mg/l	No	＜115 pg/mL	No	＜7 pg/mL	＜8 pg/mL	≥3	No	internal validation set
750	Male	No	＜35	≥35	Vaginal delivery	＜3	No	No	No	Yes	No	No	No	No	＜30 g/l	No	Yes	No	No	No	≥7	Yes	No	Yes	No	＜10 mg/l	＜10 mg/l	No	≥115 pg/mL	No	≥7 pg/mL	＜8 pg/mL	≥3	No	internal validation set
751	Female	No	＜35	＜35	Vaginal delivery	＜3	No	No	No	No	No	No	No	No	≥30 g/l	No	Yes	No	No	No	≥7	Yes	No	No	No	＜10 mg/l	＜10 mg/l	No	≥115 pg/mL	No	≥7 pg/mL	＜8 pg/mL	＜3	No	internal validation set
752	Female	No	＜35	＜35	Vaginal delivery	＜3	No	Yes	No	No	No	No	No	No	≥30 g/l	No	No	No	Yes	No	≥7	No	No	Yes	No	＜10 mg/l	＜10 mg/l	No	＜115 pg/mL	No	＜7 pg/mL	＜8 pg/mL	＜3	No	internal validation set
753	Female	No	＜35	＜35	Vaginal delivery	＜3	No	No	No	No	No	No	No	No	≥30 g/l	No	Yes	No	No	No	≥7	No	No	No	No	≥10 mg/l	＜10 mg/l	No	≥115 pg/mL	No	＜7 pg/mL	＜8 pg/mL	＜3	No	internal validation set
754	Female	No	＜35	＜35	Vaginal delivery	＜3	Yes	Yes	No	No	No	No	No	Yes	≥30 g/l	No	Yes	Yes	No	Yes	≥7	No	No	Yes	No	≥10 mg/l	＜10 mg/l	No	＜115 pg/mL	No	≥7 pg/mL	＜8 pg/mL	＜3	No	internal validation set
755	Male	No	≥35	＜35	Vaginal delivery	＜3	Yes	Yes	No	Yes	No	No	No	Yes	＜30 g/l	No	No	Yes	No	Yes	≥7	Yes	Yes	No	No	＜10 mg/l	≥10 mg/l	Yes	＜115 pg/mL	No	＜7 pg/mL	＜8 pg/mL	＜3	No	internal validation set
756	Female	No	＜35	＜35	Vaginal delivery	＜3	No	Yes	No	No	No	No	No	No	≥30 g/l	No	No	Yes	No	No	≥7	No	No	No	No	＜10 mg/l	＜10 mg/l	No	＜115 pg/mL	No	≥7 pg/mL	＜8 pg/mL	≥3	No	internal validation set
757	Female	Yes	＜35	＜35	Cesarean section	＜3	No	Yes	No	No	No	Yes	No	No	≥30 g/l	Yes	No	No	No	No	≥7	No	No	Yes	No	≥10 mg/l	＜10 mg/l	No	＜115 pg/mL	No	＜7 pg/mL	＜8 pg/mL	＜3	No	internal validation set
758	Female	No	≥35	＜35	Vaginal delivery	＜3	No	Yes	No	No	No	No	No	Yes	≥30 g/l	Yes	No	No	No	No	≥7	Yes	No	Yes	No	＜10 mg/l	＜10 mg/l	No	≥115 pg/mL	No	＜7 pg/mL	＜8 pg/mL	＜3	No	internal validation set
759	Male	Yes	≥35	＜35	Cesarean section	＜3	No	No	No	Yes	No	Yes	No	No	＜30 g/l	Yes	No	No	Yes	No	≥7	No	Yes	Yes	No	＜10 mg/l	＜10 mg/l	Yes	＜115 pg/mL	No	＜7 pg/mL	＜8 pg/mL	＜3	No	internal validation set
760	Male	No	＜35	≥35	Vaginal delivery	＜3	No	No	No	Yes	No	No	Yes	No	＜30 g/l	No	No	No	No	No	≥7	No	Yes	No	No	＜10 mg/l	＜10 mg/l	Yes	＜115 pg/mL	No	＜7 pg/mL	≥8 pg/mL	≥3	No	internal validation set
761	Male	No	＜35	＜35	Vaginal delivery	＜3	No	Yes	No	Yes	No	No	No	No	＜30 g/l	No	No	No	No	No	≥7	No	No	No	No	＜10 mg/l	＜10 mg/l	No	＜115 pg/mL	No	＜7 pg/mL	＜8 pg/mL	＜3	No	internal validation set
762	Female	No	＜35	≥35	Vaginal delivery	＜3	No	Yes	No	No	Yes	No	No	No	≥30 g/l	Yes	No	No	No	No	≥7	No	No	No	No	＜10 mg/l	＜10 mg/l	No	＜115 pg/mL	No	＜7 pg/mL	≥8 pg/mL	＜3	No	internal validation set
763	Female	No	＜35	＜35	Vaginal delivery	＜3	No	No	No	No	Yes	No	No	No	≥30 g/l	No	Yes	No	No	No	≥7	No	No	No	No	＜10 mg/l	＜10 mg/l	No	≥115 pg/mL	No	＜7 pg/mL	≥8 pg/mL	≥3	No	internal validation set
764	Female	No	＜35	＜35	Vaginal delivery	＜3	No	No	No	No	No	Yes	No	No	≥30 g/l	Yes	No	No	No	No	≥7	No	No	No	No	＜10 mg/l	＜10 mg/l	No	＜115 pg/mL	No	＜7 pg/mL	≥8 pg/mL	＜3	No	internal validation set
765	Female	No	＜35	≥35	Vaginal delivery	≥3	No	No	No	No	Yes	Yes	No	No	≥30 g/l	Yes	No	No	No	No	≥7	No	No	No	No	＜10 mg/l	＜10 mg/l	No	＜115 pg/mL	Yes	＜7 pg/mL	＜8 pg/mL	＜3	No	internal validation set
766	Male	No	＜35	≥35	Vaginal delivery	＜3	No	No	No	Yes	Yes	No	No	No	＜30 g/l	No	No	No	No	No	＜7	No	No	No	No	＜10 mg/l	≥10 mg/l	No	＜115 pg/mL	Yes	＜7 pg/mL	＜8 pg/mL	≥3	No	internal validation set
767	Male	No	＜35	＜35	Vaginal delivery	＜3	No	No	No	Yes	Yes	No	No	No	＜30 g/l	Yes	No	No	Yes	No	＜7	No	No	No	No	＜10 mg/l	≥10 mg/l	No	＜115 pg/mL	No	＜7 pg/mL	≥8 pg/mL	≥3	No	internal validation set
768	Male	Yes	＜35	＜35	Cesarean section	＜3	Yes	No	Yes	Yes	Yes	No	No	No	＜30 g/l	Yes	No	No	Yes	No	＜7	No	No	Yes	No	＜10 mg/l	≥10 mg/l	No	＜115 pg/mL	No	＜7 pg/mL	＜8 pg/mL	≥3	No	internal validation set
769	Female	Yes	＜35	＜35	Cesarean section	＜3	Yes	No	No	No	Yes	No	No	No	≥30 g/l	No	No	No	Yes	No	≥7	No	No	Yes	No	＜10 mg/l	＜10 mg/l	No	＜115 pg/mL	No	＜7 pg/mL	＜8 pg/mL	≥3	No	internal validation set
770	Female	No	＜35	≥35	Vaginal delivery	＜3	No	No	Yes	No	No	No	No	No	≥30 g/l	No	No	No	No	No	≥7	Yes	No	Yes	No	＜10 mg/l	＜10 mg/l	Yes	＜115 pg/mL	No	≥7 pg/mL	＜8 pg/mL	≥3	No	internal validation set
771	Female	No	＜35	≥35	Vaginal delivery	＜3	Yes	No	Yes	No	Yes	No	No	No	≥30 g/l	No	No	Yes	No	No	≥7	Yes	No	Yes	No	＜10 mg/l	＜10 mg/l	No	≥115 pg/mL	No	＜7 pg/mL	＜8 pg/mL	≥3	No	internal validation set
772	Female	No	＜35	≥35	Vaginal delivery	＜3	No	No	No	No	No	No	No	No	≥30 g/l	Yes	Yes	No	No	No	＜7	No	No	No	No	＜10 mg/l	＜10 mg/l	Yes	≥115 pg/mL	No	≥7 pg/mL	＜8 pg/mL	≥3	No	internal validation set
773	Female	No	＜35	＜35	Vaginal delivery	＜3	Yes	No	No	No	No	No	No	No	≥30 g/l	Yes	No	No	No	No	＜7	No	No	No	No	＜10 mg/l	＜10 mg/l	No	＜115 pg/mL	No	＜7 pg/mL	＜8 pg/mL	＜3	No	internal validation set
774	Female	No	＜35	＜35	Vaginal delivery	＜3	No	No	No	No	No	No	No	No	≥30 g/l	No	Yes	No	Yes	No	≥7	No	No	No	No	＜10 mg/l	＜10 mg/l	Yes	＜115 pg/mL	No	≥7 pg/mL	＜8 pg/mL	≥3	No	internal validation set
775	Female	No	＜35	＜35	Vaginal delivery	＜3	Yes	No	No	No	No	No	No	No	≥30 g/l	Yes	Yes	Yes	No	No	≥7	Yes	No	Yes	No	＜10 mg/l	＜10 mg/l	No	＜115 pg/mL	No	≥7 pg/mL	＜8 pg/mL	≥3	No	internal validation set
776	Female	No	＜35	＜35	Vaginal delivery	＜3	Yes	No	No	No	No	No	No	No	≥30 g/l	No	No	Yes	No	No	≥7	No	No	Yes	No	＜10 mg/l	＜10 mg/l	Yes	＜115 pg/mL	No	＜7 pg/mL	＜8 pg/mL	＜3	No	internal validation set
777	Female	No	＜35	＜35	Vaginal delivery	＜3	No	No	No	No	Yes	No	No	No	≥30 g/l	Yes	No	Yes	No	No	≥7	No	No	Yes	No	＜10 mg/l	＜10 mg/l	Yes	＜115 pg/mL	No	＜7 pg/mL	＜8 pg/mL	≥3	No	internal validation set
778	Male	Yes	＜35	＜35	Cesarean section	＜3	No	No	No	Yes	Yes	No	No	No	＜30 g/l	Yes	Yes	Yes	No	No	≥7	No	No	No	No	＜10 mg/l	≥10 mg/l	No	＜115 pg/mL	No	≥7 pg/mL	＜8 pg/mL	≥3	No	internal validation set
779	Male	Yes	＜35	＜35	Cesarean section	＜3	No	Yes	No	Yes	Yes	No	No	No	＜30 g/l	Yes	No	No	No	No	≥7	Yes	Yes	No	No	＜10 mg/l	＜10 mg/l	No	≥115 pg/mL	No	＜7 pg/mL	＜8 pg/mL	≥3	No	internal validation set
780	Male	No	＜35	＜35	Vaginal delivery	＜3	Yes	No	No	Yes	No	Yes	No	Yes	＜30 g/l	No	No	No	No	No	≥7	No	Yes	No	No	＜10 mg/l	＜10 mg/l	No	＜115 pg/mL	Yes	＜7 pg/mL	＜8 pg/mL	＜3	No	internal validation set
781	Female	Yes	＜35	＜35	Cesarean section	＜3	No	No	No	No	No	No	No	Yes	≥30 g/l	Yes	No	No	No	No	≥7	No	No	No	No	＜10 mg/l	＜10 mg/l	No	≥115 pg/mL	No	＜7 pg/mL	＜8 pg/mL	＜3	No	internal validation set
782	Female	No	＜35	＜35	Vaginal delivery	＜3	No	Yes	No	No	Yes	Yes	No	Yes	≥30 g/l	Yes	No	No	Yes	No	≥7	No	Yes	No	No	＜10 mg/l	＜10 mg/l	No	＜115 pg/mL	No	＜7 pg/mL	＜8 pg/mL	＜3	No	internal validation set
783	Female	No	≥35	＜35	Vaginal delivery	＜3	No	Yes	No	No	No	No	No	No	≥30 g/l	No	No	No	No	No	≥7	No	Yes	No	No	＜10 mg/l	＜10 mg/l	No	＜115 pg/mL	No	≥7 pg/mL	＜8 pg/mL	≥3	No	internal validation set
784	Female	No	≥35	＜35	Vaginal delivery	＜3	No	Yes	No	No	No	No	No	No	≥30 g/l	No	No	Yes	No	No	≥7	No	No	No	No	＜10 mg/l	＜10 mg/l	No	＜115 pg/mL	No	≥7 pg/mL	＜8 pg/mL	≥3	No	internal validation set
785	Male	No	＜35	＜35	Vaginal delivery	＜3	No	No	No	Yes	No	No	No	Yes	＜30 g/l	No	No	No	No	No	≥7	Yes	No	No	No	＜10 mg/l	≥10 mg/l	No	＜115 pg/mL	No	＜7 pg/mL	＜8 pg/mL	＜3	No	internal validation set
786	Female	No	＜35	≥35	Vaginal delivery	＜3	No	Yes	No	No	No	No	No	No	≥30 g/l	No	No	No	Yes	No	≥7	No	Yes	No	No	＜10 mg/l	＜10 mg/l	No	＜115 pg/mL	No	＜7 pg/mL	≥8 pg/mL	≥3	No	internal validation set
787	Female	No	≥35	＜35	Vaginal delivery	＜3	No	No	Yes	No	No	Yes	No	No	≥30 g/l	No	No	No	No	No	≥7	No	No	No	No	＜10 mg/l	＜10 mg/l	Yes	≥115 pg/mL	No	＜7 pg/mL	＜8 pg/mL	＜3	No	internal validation set
788	Female	No	≥35	＜35	Vaginal delivery	＜3	No	No	No	No	No	Yes	No	No	≥30 g/l	Yes	No	No	No	No	≥7	No	No	No	No	＜10 mg/l	＜10 mg/l	Yes	≥115 pg/mL	No	＜7 pg/mL	＜8 pg/mL	＜3	No	internal validation set
789	Male	No	≥35	＜35	Vaginal delivery	＜3	No	No	No	Yes	No	Yes	No	No	＜30 g/l	Yes	No	No	No	No	≥7	No	No	No	No	＜10 mg/l	≥10 mg/l	No	＜115 pg/mL	No	＜7 pg/mL	＜8 pg/mL	≥3	No	internal validation set
790	Male	No	＜35	≥35	Vaginal delivery	＜3	No	No	Yes	Yes	No	No	No	No	＜30 g/l	No	No	No	No	No	≥7	No	No	Yes	No	＜10 mg/l	≥10 mg/l	No	≥115 pg/mL	No	＜7 pg/mL	≥8 pg/mL	＜3	No	internal validation set
791	Male	No	＜35	＜35	Vaginal delivery	＜3	No	Yes	Yes	Yes	No	No	No	No	＜30 g/l	No	No	Yes	No	Yes	＜7	No	No	No	No	＜10 mg/l	＜10 mg/l	No	＜115 pg/mL	No	＜7 pg/mL	＜8 pg/mL	＜3	No	internal validation set
792	Female	No	＜35	≥35	Vaginal delivery	＜3	No	No	Yes	No	No	No	No	No	≥30 g/l	Yes	Yes	Yes	No	No	≥7	No	No	Yes	No	＜10 mg/l	＜10 mg/l	No	＜115 pg/mL	No	＜7 pg/mL	≥8 pg/mL	＜3	No	internal validation set
793	Female	No	＜35	＜35	Vaginal delivery	＜3	No	No	Yes	No	No	No	No	No	≥30 g/l	No	Yes	Yes	Yes	No	≥7	No	No	Yes	No	＜10 mg/l	＜10 mg/l	No	＜115 pg/mL	No	＜7 pg/mL	＜8 pg/mL	＜3	No	internal validation set
794	Female	Yes	＜35	＜35	Cesarean section	＜3	No	No	No	No	No	No	No	No	≥30 g/l	Yes	No	Yes	No	No	≥7	Yes	No	No	No	＜10 mg/l	＜10 mg/l	Yes	＜115 pg/mL	No	＜7 pg/mL	＜8 pg/mL	≥3	No	internal validation set
795	Female	Yes	＜35	＜35	Vaginal delivery	＜3	No	No	No	No	No	No	No	No	≥30 g/l	Yes	Yes	No	No	No	＜7	Yes	No	Yes	No	＜10 mg/l	＜10 mg/l	No	≥115 pg/mL	No	＜7 pg/mL	＜8 pg/mL	＜3	No	internal validation set
796	Male	No	＜35	≥35	Vaginal delivery	＜3	Yes	No	No	Yes	No	No	No	No	＜30 g/l	Yes	Yes	No	No	No	＜7	No	No	No	No	＜10 mg/l	≥10 mg/l	Yes	＜115 pg/mL	No	＜7 pg/mL	＜8 pg/mL	＜3	No	internal validation set
797	Male	Yes	＜35	≥35	Vaginal delivery	＜3	Yes	No	No	Yes	No	No	No	No	＜30 g/l	Yes	No	No	No	No	≥7	No	Yes	No	No	＜10 mg/l	≥10 mg/l	Yes	＜115 pg/mL	No	≥7 pg/mL	＜8 pg/mL	＜3	No	internal validation set
798	Male	Yes	＜35	＜35	Vaginal delivery	＜3	No	No	No	Yes	No	No	No	No	＜30 g/l	No	No	No	No	No	≥7	No	Yes	Yes	No	＜10 mg/l	≥10 mg/l	Yes	＜115 pg/mL	No	≥7 pg/mL	＜8 pg/mL	＜3	No	internal validation set
799	Female	No	＜35	＜35	Vaginal delivery	＜3	No	No	No	No	No	No	No	No	≥30 g/l	Yes	No	No	No	No	＜7	No	No	Yes	No	＜10 mg/l	＜10 mg/l	No	＜115 pg/mL	No	≥7 pg/mL	＜8 pg/mL	＜3	No	internal validation set
800	Female	Yes	＜35	＜35	Vaginal delivery	＜3	No	No	No	No	No	No	No	No	≥30 g/l	No	No	No	No	No	＜7	No	No	Yes	No	＜10 mg/l	＜10 mg/l	No	≥115 pg/mL	No	＜7 pg/mL	＜8 pg/mL	＜3	No	internal validation set
801	Female	No	＜35	＜35	Vaginal delivery	＜3	Yes	No	No	No	Yes	No	No	No	≥30 g/l	No	No	Yes	No	No	＜7	No	No	No	No	＜10 mg/l	＜10 mg/l	No	＜115 pg/mL	No	＜7 pg/mL	＜8 pg/mL	≥3	No	internal validation set
802	Female	No	＜35	＜35	Vaginal delivery	＜3	No	No	No	No	No	No	Yes	No	≥30 g/l	No	Yes	Yes	No	No	≥7	No	Yes	No	No	＜10 mg/l	＜10 mg/l	Yes	＜115 pg/mL	No	≥7 pg/mL	＜8 pg/mL	＜3	No	internal validation set
803	Male	No	＜35	＜35	Vaginal delivery	＜3	Yes	Yes	No	Yes	Yes	Yes	Yes	No	＜30 g/l	No	No	No	No	No	≥7	No	No	No	No	＜10 mg/l	＜10 mg/l	Yes	＜115 pg/mL	Yes	＜7 pg/mL	＜8 pg/mL	≥3	No	internal validation set
804	Female	Yes	＜35	＜35	Cesarean section	＜3	No	Yes	No	No	No	No	No	No	≥30 g/l	No	No	No	No	No	≥7	No	No	No	No	＜10 mg/l	＜10 mg/l	No	＜115 pg/mL	No	＜7 pg/mL	＜8 pg/mL	＜3	No	internal validation set
805	Male	Yes	＜35	＜35	Cesarean section	＜3	No	Yes	No	Yes	Yes	Yes	No	Yes	＜30 g/l	No	Yes	No	No	No	≥7	No	No	No	No	＜10 mg/l	＜10 mg/l	No	＜115 pg/mL	Yes	≥7 pg/mL	＜8 pg/mL	≥3	No	internal validation set
806	Female	No	≥35	＜35	Vaginal delivery	＜3	No	No	No	No	No	No	No	No	≥30 g/l	No	No	No	No	No	≥7	No	No	No	No	＜10 mg/l	＜10 mg/l	No	＜115 pg/mL	No	＜7 pg/mL	＜8 pg/mL	＜3	No	internal validation set
807	Female	Yes	＜35	＜35	Cesarean section	＜3	No	Yes	No	No	Yes	No	No	No	≥30 g/l	No	No	No	No	No	≥7	Yes	No	No	No	＜10 mg/l	＜10 mg/l	No	＜115 pg/mL	No	＜7 pg/mL	≥8 pg/mL	＜3	No	internal validation set
808	Female	No	≥35	＜35	Vaginal delivery	＜3	No	No	No	No	No	No	No	No	≥30 g/l	No	No	No	Yes	No	≥7	No	Yes	No	No	＜10 mg/l	＜10 mg/l	No	≥115 pg/mL	No	＜7 pg/mL	＜8 pg/mL	＜3	No	internal validation set
809	Female	No	≥35	＜35	Vaginal delivery	＜3	No	Yes	No	No	No	No	No	No	≥30 g/l	No	Yes	No	Yes	No	≥7	No	Yes	No	No	＜10 mg/l	＜10 mg/l	No	≥115 pg/mL	No	≥7 pg/mL	≥8 pg/mL	≥3	No	internal validation set
810	Female	Yes	＜35	≥35	Cesarean section	＜3	No	No	No	No	No	Yes	No	No	≥30 g/l	No	No	No	Yes	No	≥7	No	No	No	No	＜10 mg/l	＜10 mg/l	No	＜115 pg/mL	No	＜7 pg/mL	≥8 pg/mL	＜3	No	internal validation set
811	Male	Yes	≥35	≥35	Cesarean section	＜3	No	Yes	No	Yes	No	Yes	Yes	No	＜30 g/l	No	No	Yes	No	No	≥7	Yes	Yes	No	No	＜10 mg/l	≥10 mg/l	No	＜115 pg/mL	No	＜7 pg/mL	≥8 pg/mL	＜3	No	internal validation set
812	Male	No	≥35	＜35	Vaginal delivery	＜3	No	Yes	No	Yes	No	Yes	No	No	＜30 g/l	No	Yes	No	No	No	≥7	Yes	Yes	No	No	＜10 mg/l	≥10 mg/l	Yes	＜115 pg/mL	No	＜7 pg/mL	＜8 pg/mL	＜3	No	internal validation set
813	Female	Yes	≥35	≥35	Cesarean section	＜3	No	No	No	No	No	No	No	No	≥30 g/l	No	Yes	No	No	No	≥7	No	No	No	No	＜10 mg/l	＜10 mg/l	Yes	＜115 pg/mL	No	＜7 pg/mL	＜8 pg/mL	＜3	No	internal validation set
814	Male	Yes	＜35	＜35	Cesarean section	＜3	No	Yes	Yes	Yes	No	No	No	No	＜30 g/l	No	Yes	Yes	No	No	≥7	Yes	No	No	No	＜10 mg/l	＜10 mg/l	No	＜115 pg/mL	No	＜7 pg/mL	＜8 pg/mL	＜3	No	internal validation set
815	Female	No	≥35	≥35	Vaginal delivery	＜3	Yes	Yes	No	No	No	No	No	No	≥30 g/l	Yes	Yes	Yes	Yes	No	≥7	No	No	Yes	No	≥10 mg/l	＜10 mg/l	Yes	＜115 pg/mL	No	＜7 pg/mL	＜8 pg/mL	＜3	No	internal validation set
816	Female	No	≥35	＜35	Vaginal delivery	＜3	No	No	Yes	No	No	No	No	No	≥30 g/l	Yes	No	Yes	No	Yes	≥7	No	No	Yes	No	≥10 mg/l	＜10 mg/l	No	≥115 pg/mL	No	＜7 pg/mL	＜8 pg/mL	＜3	No	internal validation set
817	Male	No	≥35	＜35	Vaginal delivery	＜3	No	No	Yes	Yes	No	Yes	No	No	＜30 g/l	Yes	No	Yes	No	Yes	≥7	Yes	No	No	No	≥10 mg/l	＜10 mg/l	No	＜115 pg/mL	No	＜7 pg/mL	＜8 pg/mL	≥3	No	internal validation set
818	Female	No	＜35	＜35	Vaginal delivery	≥3	Yes	No	Yes	No	No	No	No	No	≥30 g/l	No	No	No	No	Yes	≥7	No	No	No	No	≥10 mg/l	＜10 mg/l	Yes	≥115 pg/mL	No	＜7 pg/mL	≥8 pg/mL	≥3	No	internal validation set
819	Male	No	＜35	≥35	Cesarean section	＜3	No	Yes	No	Yes	Yes	Yes	No	No	＜30 g/l	Yes	No	Yes	Yes	No	＜7	No	No	Yes	No	≥10 mg/l	≥10 mg/l	No	＜115 pg/mL	Yes	＜7 pg/mL	＜8 pg/mL	≥3	Yes	External Validation Set	15	15	Localized	Face	No complications	Multiple
820	Female	No	＜35	＜35	Vaginal delivery	＜3	Yes	No	Yes	Yes	Yes	Yes	No	Yes	＜30 g/l	No	Yes	No	Yes	Yes	≥7	No	No	No	No	≥10 mg/l	＜10 mg/l	Yes	≥115 pg/mL	No	≥7 pg/mL	＜8 pg/mL	＜3	Yes	External Validation Set	7	11.2	Localized	Head and neck	No complications	Single
821	Male	Yes	＜35	≥35	Cesarean section	＜3	No	Yes	No	Yes	No	No	Yes	No	＜30 g/l	Yes	No	Yes	Yes	No	＜7	Yes	No	No	No	≥10 mg/l	＜10 mg/l	No	≥115 pg/mL	No	＜7 pg/mL	≥8 pg/mL	＜3	Yes	External Validation Set	14	10.7	Segmental	Head and neck	Ulceration	Single
822	Female	Yes	≥35	＜35	Cesarean section	≥3	No	No	No	Yes	No	Yes	No	No	≥30 g/l	Yes	No	Yes	No	No	≥7	No	No	Yes	No	≥10 mg/l	＜10 mg/l	Yes	＜115 pg/mL	Yes	＜7 pg/mL	≥8 pg/mL	＜3	Yes	External Validation Set	74	5.3	Indeterminate	Head and neck	No complications	Single
823	Female	No	＜35	≥35	Vaginal delivery	≥3	No	No	No	Yes	No	Yes	Yes	Yes	＜30 g/l	Yes	Yes	Yes	Yes	No	≥7	Yes	No	No	No	＜10 mg/l	＜10 mg/l	Yes	≥115 pg/mL	Yes	≥7 pg/mL	＜8 pg/mL	≥3	Yes	External Validation Set	27	1.8	Indeterminate	Head and neck	No complications	Single
824	Female	No	＜35	≥35	Cesarean section	＜3	No	No	No	No	No	No	No	No	≥30 g/l	Yes	Yes	No	Yes	No	≥7	No	No	Yes	Yes	＜10 mg/l	≥10 mg/l	No	≥115 pg/mL	No	＜7 pg/mL	＜8 pg/mL	＜3	Yes	External Validation Set	65	4.2	Segmental	Head and neck	No complications	Multiple
825	Female	No	＜35	≥35	Vaginal delivery	＜3	No	Yes	Yes	Yes	No	Yes	No	No	＜30 g/l	No	Yes	No	Yes	Yes	＜7	No	Yes	No	No	＜10 mg/l	≥10 mg/l	No	≥115 pg/mL	Yes	＜7 pg/mL	＜8 pg/mL	＜3	Yes	External Validation Set	26	4.9	Localized	Head and neck	No complications	Single
826	Male	No	＜35	≥35	Cesarean section	＜3	No	No	No	No	No	Yes	Yes	Yes	≥30 g/l	Yes	No	No	No	No	≥7	No	No	No	No	≥10 mg/l	≥10 mg/l	No	≥115 pg/mL	No	＜7 pg/mL	＜8 pg/mL	＜3	Yes	External Validation Set	9	3.1	Indeterminate	Head and neck	No complications	Single
827	Female	No	＜35	≥35	Vaginal delivery	＜3	No	No	No	Yes	No	Yes	Yes	Yes	＜30 g/l	No	No	No	No	Yes	≥7	Yes	No	No	No	＜10 mg/l	≥10 mg/l	No	≥115 pg/mL	Yes	＜7 pg/mL	＜8 pg/mL	＜3	Yes	External Validation Set	4	6.9	Localized	Head and neck	No complications	Multiple
828	Male	No	≥35	≥35	Vaginal delivery	＜3	No	No	No	Yes	No	Yes	Yes	Yes	≥30 g/l	No	No	No	No	Yes	≥7	Yes	No	No	No	≥10 mg/l	＜10 mg/l	No	≥115 pg/mL	No	≥7 pg/mL	＜8 pg/mL	＜3	Yes	External Validation Set	21	5.2	Localized	Head and neck	No complications	Multiple
829	Male	No	＜35	≥35	Vaginal delivery	＜3	No	Yes	No	Yes	No	Yes	No	No	≥30 g/l	No	No	No	Yes	No	＜7	No	No	No	No	≥10 mg/l	＜10 mg/l	No	＜115 pg/mL	No	≥7 pg/mL	＜8 pg/mL	＜3	Yes	External Validation Set	5	10.5	Indeterminate	Perineum	No complications	Single
830	Female	Yes	≥35	＜35	Vaginal delivery	＜3	No	No	No	No	No	No	No	No	＜30 g/l	No	No	Yes	Yes	Yes	≥7	Yes	Yes	No	No	＜10 mg/l	＜10 mg/l	No	≥115 pg/mL	No	＜7 pg/mL	＜8 pg/mL	＜3	Yes	External Validation Set	18	8.9	Localized	Extremities	No complications	Single
831	Female	No	＜35	≥35	Vaginal delivery	＜3	No	No	No	No	No	Yes	No	Yes	＜30 g/l	No	No	Yes	No	No	≥7	No	Yes	No	No	≥10 mg/l	＜10 mg/l	No	＜115 pg/mL	No	＜7 pg/mL	＜8 pg/mL	＜3	Yes	External Validation Set	12	11.5	Indeterminate	Head and neck	No complications	Single
832	Female	Yes	≥35	≥35	Vaginal delivery	≥3	No	No	No	Yes	No	Yes	Yes	No	≥30 g/l	No	No	Yes	Yes	No	≥7	No	Yes	Yes	No	≥10 mg/l	＜10 mg/l	No	≥115 pg/mL	No	＜7 pg/mL	＜8 pg/mL	＜3	Yes	External Validation Set	4	1.4	Segmental	Head and neck	Ulceration	Single
833	Female	No	≥35	＜35	Vaginal delivery	≥3	No	No	No	Yes	No	No	No	No	≥30 g/l	No	No	Yes	Yes	No	＜7	No	No	No	No	≥10 mg/l	＜10 mg/l	No	≥115 pg/mL	No	＜7 pg/mL	＜8 pg/mL	＜3	Yes	External Validation Set	20	2	Segmental	Head and neck	No complications	Multiple
834	Female	Yes	＜35	＜35	Vaginal delivery	＜3	No	No	No	Yes	No	No	No	Yes	≥30 g/l	No	No	Yes	Yes	No	＜7	No	No	No	No	≥10 mg/l	＜10 mg/l	No	≥115 pg/mL	No	＜7 pg/mL	＜8 pg/mL	＜3	Yes	External Validation Set	25	14.7	Localized	Extremities	No complications	Single
835	Female	No	≥35	＜35	Vaginal delivery	＜3	No	No	No	No	No	No	No	No	≥30 g/l	No	No	No	No	No	≥7	No	Yes	Yes	No	＜10 mg/l	＜10 mg/l	No	＜115 pg/mL	No	＜7 pg/mL	＜8 pg/mL	＜3	Yes	External Validation Set	27	11.2	Localized	Head and neck	Ulceration	Single
836	Female	Yes	＜35	＜35	Vaginal delivery	＜3	No	No	No	Yes	No	No	Yes	Yes	≥30 g/l	No	No	No	No	No	＜7	No	No	No	No	＜10 mg/l	≥10 mg/l	No	≥115 pg/mL	No	＜7 pg/mL	＜8 pg/mL	＜3	Yes	External Validation Set	65	10.7	Localized	Head and neck	No complications	Single
837	Female	No	≥35	≥35	Vaginal delivery	＜3	No	No	No	Yes	No	No	Yes	Yes	≥30 g/l	No	No	No	No	No	＜7	Yes	No	Yes	No	＜10 mg/l	≥10 mg/l	No	≥115 pg/mL	No	＜7 pg/mL	＜8 pg/mL	＜3	Yes	External Validation Set	26	5.3	Indeterminate	Head and neck	No complications	Single
838	Female	No	≥35	≥35	Vaginal delivery	＜3	No	No	No	Yes	No	No	No	No	≥30 g/l	No	Yes	No	Yes	No	＜7	No	Yes	No	No	＜10 mg/l	≥10 mg/l	No	＜115 pg/mL	No	≥7 pg/mL	＜8 pg/mL	＜3	Yes	External Validation Set	9	1.8	Localized	Trunk	Ulceration	Single
839	Female	No	≥35	≥35	Cesarean section	≥3	No	No	No	No	No	No	No	Yes	≥30 g/l	No	No	No	Yes	No	≥7	No	No	No	No	＜10 mg/l	≥10 mg/l	No	≥115 pg/mL	No	＜7 pg/mL	＜8 pg/mL	＜3	Yes	External Validation Set	6	4.2	Localized	Face	Ulceration	Single
840	Female	No	＜35	≥35	Cesarean section	＜3	No	No	No	No	Yes	No	No	Yes	≥30 g/l	No	No	No	Yes	No	≥7	No	No	No	No	＜10 mg/l	＜10 mg/l	No	＜115 pg/mL	No	＜7 pg/mL	＜8 pg/mL	＜3	Yes	External Validation Set	15	4.9	Localized	Trunk	Ulceration	Single
841	Female	Yes	≥35	＜35	Vaginal delivery	＜3	No	No	No	Yes	No	No	No	Yes	≥30 g/l	No	No	Yes	Yes	No	＜7	No	No	No	No	＜10 mg/l	＜10 mg/l	No	≥115 pg/mL	No	＜7 pg/mL	＜8 pg/mL	＜3	Yes	External Validation Set	7	3.1	Localized	Head and neck	Ulceration	Single
842	Female	Yes	＜35	＜35	Vaginal delivery	＜3	No	No	Yes	No	No	No	No	Yes	≥30 g/l	No	No	Yes	Yes	No	＜7	No	No	Yes	No	＜10 mg/l	＜10 mg/l	No	＜115 pg/mL	No	＜7 pg/mL	＜8 pg/mL	＜3	Yes	External Validation Set	14	8.9	Localized	Head and neck	Obstruction (auditory canal, airway)	Single
843	Female	No	＜35	＜35	Vaginal delivery	≥3	No	No	No	No	No	No	No	No	≥30 g/l	No	No	Yes	No	No	≥7	No	No	Yes	No	＜10 mg/l	＜10 mg/l	No	≥115 pg/mL	No	＜7 pg/mL	＜8 pg/mL	＜3	Yes	External Validation Set	74	8.8	Indeterminate	Head and neck	Bleeding (along with ulceration)	Single
844	Male	No	＜35	＜35	Vaginal delivery	＜3	No	No	No	Yes	No	No	No	Yes	≥30 g/l	Yes	Yes	No	No	No	≥7	No	No	No	No	＜10 mg/l	＜10 mg/l	No	≥115 pg/mL	No	≥7 pg/mL	＜8 pg/mL	＜3	Yes	External Validation Set	11	7.4	Localized	Extremities	No complications	Multiple
845	Male	No	≥35	＜35	Vaginal delivery	＜3	No	No	No	Yes	No	No	No	No	≥30 g/l	No	No	No	No	No	＜7	No	No	No	No	＜10 mg/l	＜10 mg/l	No	≥115 pg/mL	No	＜7 pg/mL	＜8 pg/mL	＜3	Yes	External Validation Set	25	11.9	Localized	Head and neck	Threat to vision	Multiple
846	Female	No	≥35	＜35	Vaginal delivery	＜3	No	No	No	Yes	No	No	Yes	No	＜30 g/l	No	No	No	No	No	≥7	Yes	No	No	No	≥10 mg/l	≥10 mg/l	No	＜115 pg/mL	No	＜7 pg/mL	＜8 pg/mL	＜3	Yes	External Validation Set	27	5.6	Localized	Head and neck	No complications	Single
847	Female	No	＜35	＜35	Vaginal delivery	＜3	No	No	No	No	No	Yes	Yes	Yes	≥30 g/l	No	No	Yes	Yes	No	＜7	No	Yes	No	No	≥10 mg/l	≥10 mg/l	No	＜115 pg/mL	No	≥7 pg/mL	＜8 pg/mL	＜3	Yes	External Validation Set	65	6.7	Indeterminate	Trunk	No complications	Single
848	Female	No	＜35	＜35	Vaginal delivery	＜3	No	No	No	No	Yes	Yes	Yes	Yes	＜30 g/l	Yes	No	Yes	Yes	Yes	≥7	No	Yes	No	No	≥10 mg/l	≥10 mg/l	No	≥115 pg/mL	No	＜7 pg/mL	＜8 pg/mL	＜3	Yes	External Validation Set	26	2	Indeterminate	Face	No complications	Single
849	Female	Yes	＜35	＜35	Vaginal delivery	＜3	No	No	No	Yes	Yes	No	Yes	Yes	＜30 g/l	No	No	Yes	Yes	Yes	≥7	Yes	No	No	No	≥10 mg/l	≥10 mg/l	No	≥115 pg/mL	No	＜7 pg/mL	＜8 pg/mL	＜3	Yes	External Validation Set	9	12.2	Localized	Trunk	Infection (along with ulceration)	Single
850	Male	No	＜35	＜35	Vaginal delivery	＜3	Yes	No	No	Yes	No	No	Yes	Yes	＜30 g/l	Yes	No	Yes	No	No	≥7	Yes	Yes	No	No	≥10 mg/l	≥10 mg/l	No	＜115 pg/mL	No	＜7 pg/mL	＜8 pg/mL	＜3	Yes	External Validation Set	19	6	Localized	Head and neck	No complications	Single
851	Female	Yes	＜35	＜35	Vaginal delivery	＜3	No	Yes	No	No	Yes	Yes	Yes	Yes	≥30 g/l	Yes	No	No	No	No	≥7	No	No	No	No	≥10 mg/l	≥10 mg/l	No	＜115 pg/mL	No	＜7 pg/mL	＜8 pg/mL	＜3	Yes	External Validation Set	22	4.4	Indeterminate	Face	No complications	Single
852	Male	Yes	＜35	＜35	Vaginal delivery	＜3	No	No	No	No	Yes	Yes	No	No	≥30 g/l	No	No	No	Yes	No	≥7	No	No	No	No	≥10 mg/l	≥10 mg/l	No	≥115 pg/mL	No	＜7 pg/mL	＜8 pg/mL	＜3	No	External Validation Set
853	Male	No	＜35	＜35	Vaginal delivery	＜3	Yes	No	No	Yes	No	Yes	No	No	≥30 g/l	No	No	No	Yes	No	≥7	Yes	Yes	No	No	≥10 mg/l	≥10 mg/l	No	≥115 pg/mL	No	＜7 pg/mL	＜8 pg/mL	＜3	No	External Validation Set
854	Female	Yes	＜35	≥35	Vaginal delivery	＜3	No	No	No	No	No	No	Yes	Yes	≥30 g/l	No	No	No	No	No	≥7	No	Yes	Yes	No	≥10 mg/l	≥10 mg/l	No	＜115 pg/mL	No	＜7 pg/mL	＜8 pg/mL	＜3	No	External Validation Set
855	Female	No	＜35	≥35	Vaginal delivery	＜3	No	No	No	Yes	No	Yes	Yes	Yes	≥30 g/l	No	No	No	Yes	No	≥7	No	Yes	Yes	No	＜10 mg/l	≥10 mg/l	No	＜115 pg/mL	No	≥7 pg/mL	＜8 pg/mL	＜3	No	External Validation Set
856	Female	Yes	＜35	≥35	Cesarean section	＜3	No	No	No	No	No	Yes	No	Yes	≥30 g/l	No	No	No	Yes	No	≥7	No	Yes	Yes	No	＜10 mg/l	≥10 mg/l	Yes	≥115 pg/mL	No	＜7 pg/mL	＜8 pg/mL	＜3	No	External Validation Set
857	Female	No	≥35	≥35	Vaginal delivery	≥3	Yes	No	No	No	No	Yes	Yes	Yes	≥30 g/l	No	No	No	No	No	≥7	No	No	Yes	Yes	＜10 mg/l	≥10 mg/l	No	≥115 pg/mL	No	＜7 pg/mL	＜8 pg/mL	＜3	No	External Validation Set
858	Female	Yes	≥35	＜35	Vaginal delivery	＜3	Yes	No	No	No	No	Yes	No	Yes	≥30 g/l	No	No	No	No	No	≥7	No	No	Yes	No	≥10 mg/l	＜10 mg/l	Yes	≥115 pg/mL	No	＜7 pg/mL	＜8 pg/mL	＜3	No	External Validation Set
859	Female	No	≥35	≥35	Vaginal delivery	＜3	No	No	No	No	No	Yes	Yes	Yes	≥30 g/l	No	No	No	Yes	No	≥7	No	No	Yes	No	＜10 mg/l	≥10 mg/l	No	＜115 pg/mL	No	＜7 pg/mL	＜8 pg/mL	＜3	No	External Validation Set
860	Male	Yes	≥35	≥35	Vaginal delivery	＜3	No	No	No	No	No	Yes	Yes	Yes	≥30 g/l	No	No	Yes	Yes	No	＜7	No	No	No	No	≥10 mg/l	≥10 mg/l	No	≥115 pg/mL	No	＜7 pg/mL	＜8 pg/mL	＜3	No	External Validation Set
861	Female	No	＜35	＜35	Vaginal delivery	＜3	No	No	No	No	No	Yes	No	Yes	≥30 g/l	No	No	Yes	Yes	No	≥7	No	No	No	No	＜10 mg/l	≥10 mg/l	Yes	≥115 pg/mL	Yes	＜7 pg/mL	＜8 pg/mL	＜3	No	External Validation Set
862	Female	No	＜35	＜35	Vaginal delivery	≥3	No	No	No	No	No	Yes	No	No	≥30 g/l	No	No	No	No	No	≥7	No	No	No	No	≥10 mg/l	＜10 mg/l	No	≥115 pg/mL	Yes	＜7 pg/mL	＜8 pg/mL	＜3	No	External Validation Set
863	Female	No	＜35	＜35	Cesarean section	＜3	No	No	No	No	No	No	No	No	≥30 g/l	No	No	Yes	Yes	No	＜7	No	No	No	No	≥10 mg/l	＜10 mg/l	No	＜115 pg/mL	No	＜7 pg/mL	＜8 pg/mL	＜3	No	External Validation Set
864	Female	No	≥35	＜35	Vaginal delivery	≥3	No	No	No	No	No	No	No	Yes	≥30 g/l	No	No	No	Yes	No	≥7	No	No	No	No	≥10 mg/l	＜10 mg/l	No	＜115 pg/mL	No	＜7 pg/mL	＜8 pg/mL	＜3	No	External Validation Set
865	Male	Yes	≥35	＜35	Cesarean section	＜3	No	No	No	No	No	Yes	No	Yes	＜30 g/l	No	No	No	Yes	No	＜7	No	No	No	No	＜10 mg/l	＜10 mg/l	No	≥115 pg/mL	Yes	≥7 pg/mL	＜8 pg/mL	＜3	No	External Validation Set
866	Female	Yes	＜35	＜35	Cesarean section	＜3	No	No	No	No	No	Yes	No	Yes	≥30 g/l	No	No	No	No	No	≥7	No	No	No	No	≥10 mg/l	＜10 mg/l	No	＜115 pg/mL	No	≥7 pg/mL	＜8 pg/mL	＜3	No	External Validation Set
867	Female	No	＜35	＜35	Vaginal delivery	＜3	No	No	No	No	Yes	No	No	Yes	≥30 g/l	No	No	No	No	No	≥7	No	No	No	No	＜10 mg/l	＜10 mg/l	No	＜115 pg/mL	No	＜7 pg/mL	＜8 pg/mL	＜3	No	External Validation Set
868	Male	No	＜35	＜35	Vaginal delivery	＜3	Yes	No	No	No	No	No	No	No	＜30 g/l	No	No	No	No	No	≥7	No	No	No	No	≥10 mg/l	＜10 mg/l	No	＜115 pg/mL	No	＜7 pg/mL	＜8 pg/mL	≥3	No	External Validation Set
869	Female	No	＜35	＜35	Cesarean section	＜3	No	No	Yes	No	No	No	No	No	＜30 g/l	No	No	No	Yes	No	≥7	No	No	No	No	≥10 mg/l	＜10 mg/l	No	＜115 pg/mL	No	＜7 pg/mL	＜8 pg/mL	≥3	No	External Validation Set
870	Male	No	＜35	＜35	Vaginal delivery	＜3	No	No	Yes	No	No	No	No	No	≥30 g/l	No	Yes	No	Yes	No	≥7	No	No	No	No	＜10 mg/l	＜10 mg/l	Yes	＜115 pg/mL	No	＜7 pg/mL	＜8 pg/mL	≥3	No	External Validation Set
871	Male	No	＜35	＜35	Vaginal delivery	＜3	No	No	No	No	No	No	No	No	≥30 g/l	No	No	No	No	No	≥7	No	No	No	No	≥10 mg/l	＜10 mg/l	No	＜115 pg/mL	No	＜7 pg/mL	＜8 pg/mL	＜3	No	External Validation Set
872	Male	No	＜35	＜35	Vaginal delivery	＜3	No	No	No	No	No	No	Yes	No	≥30 g/l	No	No	No	Yes	No	≥7	Yes	Yes	No	No	≥10 mg/l	＜10 mg/l	No	＜115 pg/mL	No	＜7 pg/mL	≥8 pg/mL	＜3	No	External Validation Set
873	Male	No	＜35	＜35	Vaginal delivery	≥3	No	No	No	No	No	No	No	No	≥30 g/l	No	No	Yes	Yes	Yes	≥7	Yes	Yes	No	No	＜10 mg/l	＜10 mg/l	No	＜115 pg/mL	No	＜7 pg/mL	≥8 pg/mL	＜3	No	External Validation Set
874	Male	No	＜35	＜35	Vaginal delivery	≥3	No	No	No	No	No	No	No	No	≥30 g/l	No	No	Yes	Yes	No	≥7	No	No	No	No	＜10 mg/l	＜10 mg/l	No	＜115 pg/mL	No	＜7 pg/mL	＜8 pg/mL	＜3	No	External Validation Set
875	Female	No	≥35	＜35	Vaginal delivery	＜3	No	No	No	No	No	No	No	No	≥30 g/l	No	Yes	No	No	No	≥7	No	No	Yes	No	≥10 mg/l	＜10 mg/l	Yes	＜115 pg/mL	No	≥7 pg/mL	＜8 pg/mL	＜3	No	External Validation Set
876	Male	No	＜35	≥35	Vaginal delivery	＜3	No	No	No	Yes	No	No	No	No	≥30 g/l	No	Yes	No	No	No	≥7	No	Yes	No	No	≥10 mg/l	＜10 mg/l	Yes	＜115 pg/mL	No	≥7 pg/mL	＜8 pg/mL	＜3	No	External Validation Set
877	Female	Yes	≥35	≥35	Vaginal delivery	＜3	No	No	No	Yes	No	No	No	No	≥30 g/l	No	Yes	No	Yes	No	≥7	No	No	No	No	＜10 mg/l	＜10 mg/l	No	＜115 pg/mL	No	＜7 pg/mL	≥8 pg/mL	≥3	No	External Validation Set
878	Female	No	＜35	≥35	Vaginal delivery	≥3	No	No	No	Yes	No	No	No	No	≥30 g/l	No	Yes	No	No	No	≥7	No	No	Yes	No	＜10 mg/l	＜10 mg/l	Yes	＜115 pg/mL	No	＜7 pg/mL	＜8 pg/mL	＜3	No	External Validation Set
879	Male	Yes	≥35	＜35	Cesarean section	＜3	No	Yes	No	Yes	No	Yes	No	No	＜30 g/l	No	Yes	No	Yes	No	≥7	No	No	No	No	＜10 mg/l	＜10 mg/l	No	＜115 pg/mL	No	＜7 pg/mL	＜8 pg/mL	＜3	No	External Validation Set
880	Male	No	＜35	＜35	Vaginal delivery	＜3	No	No	No	Yes	No	Yes	No	No	＜30 g/l	No	Yes	No	Yes	No	＜7	No	No	Yes	No	＜10 mg/l	＜10 mg/l	No	＜115 pg/mL	No	＜7 pg/mL	≥8 pg/mL	≥3	No	External Validation Set
881	Female	No	＜35	＜35	Cesarean section	＜3	No	No	No	No	No	No	No	No	≥30 g/l	No	No	Yes	Yes	No	＜7	No	No	No	No	＜10 mg/l	＜10 mg/l	No	＜115 pg/mL	No	＜7 pg/mL	≥8 pg/mL	≥3	No	External Validation Set
882	Female	No	＜35	＜35	Cesarean section	＜3	No	No	Yes	No	No	Yes	No	Yes	≥30 g/l	No	Yes	Yes	No	No	＜7	No	No	No	No	＜10 mg/l	＜10 mg/l	No	＜115 pg/mL	No	＜7 pg/mL	＜8 pg/mL	＜3	No	External Validation Set
883	Female	Yes	＜35	＜35	Vaginal delivery	＜3	No	No	No	No	No	Yes	No	No	＜30 g/l	No	Yes	Yes	No	No	＜7	No	No	No	No	＜10 mg/l	＜10 mg/l	No	＜115 pg/mL	No	＜7 pg/mL	＜8 pg/mL	＜3	No	External Validation Set
884	Male	No	＜35	＜35	Vaginal delivery	＜3	No	No	No	Yes	No	No	No	Yes	≥30 g/l	No	No	Yes	No	No	≥7	No	No	No	No	＜10 mg/l	＜10 mg/l	No	＜115 pg/mL	No	＜7 pg/mL	＜8 pg/mL	＜3	No	External Validation Set
885	Male	No	＜35	＜35	Vaginal delivery	＜3	Yes	No	No	Yes	No	No	No	No	≥30 g/l	No	No	No	Yes	No	≥7	No	No	No	No	＜10 mg/l	＜10 mg/l	Yes	≥115 pg/mL	No	＜7 pg/mL	＜8 pg/mL	＜3	No	External Validation Set
886	Female	No	＜35	＜35	Vaginal delivery	＜3	Yes	No	No	No	No	No	No	No	≥30 g/l	No	No	No	Yes	No	≥7	No	No	No	No	＜10 mg/l	＜10 mg/l	No	≥115 pg/mL	No	＜7 pg/mL	＜8 pg/mL	＜3	No	External Validation Set
887	Male	No	＜35	＜35	Vaginal delivery	＜3	No	No	No	No	No	No	No	No	≥30 g/l	No	No	Yes	Yes	No	≥7	No	No	No	No	＜10 mg/l	＜10 mg/l	No	＜115 pg/mL	No	≥7 pg/mL	＜8 pg/mL	＜3	No	External Validation Set
888	Male	No	＜35	＜35	Cesarean section	＜3	Yes	Yes	No	Yes	No	No	No	No	≥30 g/l	No	No	Yes	Yes	No	≥7	No	No	No	No	＜10 mg/l	＜10 mg/l	No	＜115 pg/mL	No	≥7 pg/mL	＜8 pg/mL	＜3	No	External Validation Set
889	Male	Yes	＜35	＜35	Vaginal delivery	＜3	Yes	No	No	No	No	No	No	No	≥30 g/l	No	No	No	Yes	No	≥7	No	No	No	No	＜10 mg/l	＜10 mg/l	No	≥115 pg/mL	No	＜7 pg/mL	＜8 pg/mL	≥3	No	External Validation Set
890	Male	Yes	＜35	＜35	Vaginal delivery	＜3	No	Yes	No	Yes	No	No	No	No	≥30 g/l	No	No	No	No	No	≥7	No	No	No	No	＜10 mg/l	＜10 mg/l	Yes	＜115 pg/mL	No	＜7 pg/mL	＜8 pg/mL	＜3	No	External Validation Set
891	Male	No	＜35	＜35	Vaginal delivery	＜3	Yes	Yes	Yes	Yes	No	No	No	No	≥30 g/l	No	No	No	No	No	≥7	No	No	No	Yes	＜10 mg/l	＜10 mg/l	No	＜115 pg/mL	No	＜7 pg/mL	≥8 pg/mL	≥3	No	External Validation Set
892	Female	No	＜35	＜35	Vaginal delivery	＜3	No	No	Yes	Yes	No	No	No	No	≥30 g/l	No	No	No	No	No	≥7	No	No	No	No	＜10 mg/l	＜10 mg/l	No	＜115 pg/mL	No	＜7 pg/mL	＜8 pg/mL	＜3	No	External Validation Set
893	Female	No	＜35	＜35	Vaginal delivery	≥3	No	No	No	No	No	No	No	No	≥30 g/l	No	No	No	No	No	≥7	No	No	No	No	＜10 mg/l	＜10 mg/l	No	＜115 pg/mL	No	＜7 pg/mL	≥8 pg/mL	≥3	No	External Validation Set
894	Male	Yes	＜35	＜35	Vaginal delivery	＜3	Yes	No	No	Yes	No	No	No	No	≥30 g/l	No	No	No	Yes	No	≥7	No	Yes	No	No	＜10 mg/l	＜10 mg/l	Yes	＜115 pg/mL	Yes	＜7 pg/mL	≥8 pg/mL	＜3	No	External Validation Set
895	Male	No	＜35	＜35	Vaginal delivery	＜3	Yes	No	No	Yes	No	Yes	No	No	≥30 g/l	No	No	No	Yes	No	≥7	No	Yes	No	No	＜10 mg/l	＜10 mg/l	No	＜115 pg/mL	No	＜7 pg/mL	≥8 pg/mL	＜3	No	External Validation Set
896	Female	No	＜35	＜35	Vaginal delivery	≥3	No	No	No	No	No	No	No	No	≥30 g/l	No	No	No	Yes	No	≥7	No	No	No	No	＜10 mg/l	＜10 mg/l	No	＜115 pg/mL	No	＜7 pg/mL	≥8 pg/mL	＜3	No	External Validation Set
897	Male	Yes	＜35	＜35	Vaginal delivery	≥3	No	No	No	No	No	No	No	No	≥30 g/l	No	No	No	Yes	No	≥7	No	No	No	No	＜10 mg/l	＜10 mg/l	No	＜115 pg/mL	No	＜7 pg/mL	＜8 pg/mL	＜3	No	External Validation Set
898	Male	No	＜35	＜35	Cesarean section	＜3	No	No	No	Yes	No	No	No	No	＜30 g/l	Yes	No	Yes	No	Yes	≥7	No	Yes	Yes	No	＜10 mg/l	＜10 mg/l	Yes	＜115 pg/mL	No	≥7 pg/mL	＜8 pg/mL	＜3	No	External Validation Set
899	Female	Yes	＜35	＜35	Cesarean section	＜3	No	No	No	No	No	No	No	No	≥30 g/l	No	No	Yes	Yes	No	＜7	No	No	Yes	No	＜10 mg/l	＜10 mg/l	Yes	＜115 pg/mL	No	≥7 pg/mL	＜8 pg/mL	＜3	No	External Validation Set
900	Female	No	＜35	≥35	Cesarean section	≥3	No	No	Yes	No	Yes	No	No	No	≥30 g/l	No	No	No	Yes	No	＜7	No	No	Yes	No	＜10 mg/l	≥10 mg/l	Yes	＜115 pg/mL	No	＜7 pg/mL	＜8 pg/mL	＜3	No	External Validation Set
901	Male	No	＜35	≥35	Cesarean section	≥3	No	No	No	Yes	No	No	No	Yes	＜30 g/l	No	No	No	Yes	Yes	＜7	Yes	No	No	No	＜10 mg/l	≥10 mg/l	No	＜115 pg/mL	No	＜7 pg/mL	＜8 pg/mL	＜3	No	External Validation Set
902	Male	No	＜35	＜35	Cesarean section	＜3	No	No	No	Yes	Yes	No	No	No	＜30 g/l	No	Yes	No	No	No	＜7	Yes	No	Yes	No	＜10 mg/l	≥10 mg/l	No	＜115 pg/mL	Yes	≥7 pg/mL	≥8 pg/mL	≥3	No	External Validation Set
903	Female	No	＜35	＜35	Cesarean section	＜3	No	No	No	No	No	No	No	Yes	≥30 g/l	No	Yes	No	Yes	No	≥7	No	No	Yes	No	＜10 mg/l	＜10 mg/l	Yes	＜115 pg/mL	No	≥7 pg/mL	≥8 pg/mL	＜3	No	External Validation Set
904	Male	Yes	＜35	＜35	Cesarean section	＜3	No	No	No	Yes	No	No	No	No	≥30 g/l	No	No	No	No	No	≥7	No	No	Yes	No	＜10 mg/l	＜10 mg/l	Yes	＜115 pg/mL	No	＜7 pg/mL	≥8 pg/mL	≥3	No	External Validation Set
905	Female	No	＜35	＜35	Vaginal delivery	＜3	No	No	Yes	Yes	No	No	No	Yes	≥30 g/l	No	No	No	No	No	≥7	No	No	No	No	＜10 mg/l	＜10 mg/l	Yes	＜115 pg/mL	No	＜7 pg/mL	＜8 pg/mL	＜3	No	External Validation Set
906	Male	No	＜35	＜35	Vaginal delivery	＜3	No	No	No	Yes	No	No	No	No	≥30 g/l	No	No	No	No	No	≥7	No	No	No	No	≥10 mg/l	＜10 mg/l	Yes	＜115 pg/mL	No	＜7 pg/mL	＜8 pg/mL	＜3	No	External Validation Set
907	Male	No	＜35	＜35	Vaginal delivery	＜3	No	No	No	Yes	No	No	No	No	≥30 g/l	No	No	No	No	No	≥7	No	No	No	No	＜10 mg/l	＜10 mg/l	No	＜115 pg/mL	No	＜7 pg/mL	≥8 pg/mL	＜3	No	External Validation Set
908	Female	No	＜35	＜35	Vaginal delivery	＜3	No	No	No	Yes	No	No	No	No	≥30 g/l	No	No	No	No	No	≥7	No	No	No	No	≥10 mg/l	＜10 mg/l	No	＜115 pg/mL	No	＜7 pg/mL	＜8 pg/mL	＜3	No	External Validation Set
909	Female	Yes	≥35	＜35	Vaginal delivery	＜3	No	No	Yes	No	No	No	No	No	≥30 g/l	No	No	No	No	No	≥7	No	No	No	No	≥10 mg/l	＜10 mg/l	No	＜115 pg/mL	No	＜7 pg/mL	＜8 pg/mL	＜3	No	External Validation Set
910	Male	No	≥35	＜35	Vaginal delivery	＜3	No	No	No	No	No	No	No	No	≥30 g/l	No	No	No	No	No	≥7	No	No	No	No	≥10 mg/l	＜10 mg/l	No	＜115 pg/mL	No	＜7 pg/mL	＜8 pg/mL	＜3	No	External Validation Set
911	Female	Yes	≥35	＜35	Vaginal delivery	＜3	No	No	No	No	No	No	No	No	≥30 g/l	No	No	No	No	No	≥7	No	No	No	No	≥10 mg/l	＜10 mg/l	Yes	＜115 pg/mL	No	≥7 pg/mL	＜8 pg/mL	＜3	No	External Validation Set
912	Male	No	＜35	＜35	Vaginal delivery	＜3	No	No	No	No	No	No	No	No	≥30 g/l	No	No	No	No	No	≥7	No	No	No	No	＜10 mg/l	＜10 mg/l	No	＜115 pg/mL	No	＜7 pg/mL	＜8 pg/mL	＜3	No	External Validation Set
913	Male	No	＜35	＜35	Vaginal delivery	＜3	No	No	No	No	No	No	No	No	≥30 g/l	No	No	No	No	No	≥7	No	No	No	No	＜10 mg/l	＜10 mg/l	No	＜115 pg/mL	No	＜7 pg/mL	＜8 pg/mL	＜3	No	External Validation Set
914	Male	Yes	＜35	＜35	Vaginal delivery	＜3	No	No	No	No	No	No	No	No	≥30 g/l	No	No	No	No	No	≥7	No	No	No	No	＜10 mg/l	＜10 mg/l	Yes	＜115 pg/mL	No	＜7 pg/mL	＜8 pg/mL	＜3	No	External Validation Set
915	Female	Yes	≥35	＜35	Vaginal delivery	＜3	No	Yes	No	No	No	No	No	No	≥30 g/l	No	No	No	No	No	＜7	No	No	No	No	≥10 mg/l	＜10 mg/l	Yes	＜115 pg/mL	No	＜7 pg/mL	≥8 pg/mL	＜3	No	External Validation Set
916	Male	No	＜35	＜35	Vaginal delivery	＜3	No	No	No	No	No	No	No	No	≥30 g/l	No	No	No	No	No	≥7	No	No	No	No	＜10 mg/l	＜10 mg/l	No	＜115 pg/mL	No	＜7 pg/mL	＜8 pg/mL	≥3	No	External Validation Set
917	Male	No	≥35	＜35	Cesarean section	＜3	No	No	No	No	No	No	No	No	＜30 g/l	No	No	No	No	No	＜7	No	No	No	No	≥10 mg/l	＜10 mg/l	No	＜115 pg/mL	No	＜7 pg/mL	≥8 pg/mL	＜3	No	External Validation Set
918	Female	No	＜35	＜35	Vaginal delivery	＜3	No	No	No	No	No	No	No	No	＜30 g/l	No	Yes	No	No	No	＜7	No	No	No	No	≥10 mg/l	＜10 mg/l	Yes	＜115 pg/mL	No	≥7 pg/mL	＜8 pg/mL	＜3	No	External Validation Set
919	Female	No	＜35	＜35	Vaginal delivery	＜3	No	No	No	No	No	No	No	No	＜30 g/l	No	No	No	No	No	＜7	No	No	No	No	＜10 mg/l	＜10 mg/l	No	＜115 pg/mL	No	＜7 pg/mL	≥8 pg/mL	＜3	No	External Validation Set
920	Female	No	＜35	＜35	Cesarean section	＜3	No	No	No	No	No	No	No	No	≥30 g/l	No	No	No	No	No	≥7	No	No	Yes	No	＜10 mg/l	＜10 mg/l	No	＜115 pg/mL	No	＜7 pg/mL	＜8 pg/mL	＜3	No	External Validation Set
921	Male	Yes	＜35	＜35	Cesarean section	＜3	No	No	Yes	No	No	No	No	Yes	≥30 g/l	Yes	Yes	No	No	No	＜7	No	Yes	No	No	＜10 mg/l	＜10 mg/l	Yes	＜115 pg/mL	No	≥7 pg/mL	≥8 pg/mL	＜3	No	External Validation Set
922	Male	No	≥35	＜35	Vaginal delivery	＜3	No	No	No	No	No	No	No	Yes	≥30 g/l	No	Yes	No	No	No	≥7	No	Yes	Yes	No	＜10 mg/l	≥10 mg/l	Yes	＜115 pg/mL	Yes	≥7 pg/mL	≥8 pg/mL	≥3	No	External Validation Set
923	Female	No	＜35	＜35	Vaginal delivery	＜3	No	No	No	No	No	No	No	Yes	≥30 g/l	No	Yes	No	No	No	≥7	No	No	Yes	No	＜10 mg/l	＜10 mg/l	No	＜115 pg/mL	No	≥7 pg/mL	≥8 pg/mL	＜3	No	External Validation Set
924	Female	No	＜35	＜35	Vaginal delivery	＜3	No	No	No	No	No	No	Yes	Yes	≥30 g/l	No	No	No	No	No	≥7	No	No	No	No	＜10 mg/l	＜10 mg/l	No	＜115 pg/mL	No	＜7 pg/mL	≥8 pg/mL	＜3	No	External Validation Set
925	Male	No	＜35	＜35	Vaginal delivery	＜3	No	No	No	No	No	No	Yes	No	≥30 g/l	No	No	No	No	No	≥7	No	Yes	No	Yes	＜10 mg/l	≥10 mg/l	No	＜115 pg/mL	Yes	＜7 pg/mL	≥8 pg/mL	≥3	No	External Validation Set
926	Female	No	＜35	≥35	Vaginal delivery	＜3	No	No	No	No	No	No	No	Yes	≥30 g/l	No	No	No	No	No	≥7	No	No	Yes	No	＜10 mg/l	≥10 mg/l	Yes	＜115 pg/mL	No	＜7 pg/mL	＜8 pg/mL	＜3	No	External Validation Set
927	Female	No	＜35	＜35	Vaginal delivery	≥3	No	No	No	No	No	No	No	No	≥30 g/l	No	No	Yes	Yes	No	≥7	No	No	Yes	No	＜10 mg/l	＜10 mg/l	Yes	＜115 pg/mL	No	＜7 pg/mL	≥8 pg/mL	＜3	No	External Validation Set
928	Male	No	＜35	＜35	Vaginal delivery	＜3	No	No	No	No	No	No	No	No	≥30 g/l	No	No	No	No	No	≥7	No	Yes	No	No	＜10 mg/l	＜10 mg/l	No	＜115 pg/mL	Yes	＜7 pg/mL	＜8 pg/mL	＜3	No	External Validation Set
929	Female	No	＜35	＜35	Cesarean section	≥3	No	No	No	No	No	No	No	No	＜30 g/l	No	No	No	No	No	≥7	No	No	No	No	＜10 mg/l	＜10 mg/l	No	＜115 pg/mL	Yes	＜7 pg/mL	≥8 pg/mL	＜3	No	External Validation Set
930	Female	No	＜35	＜35	Vaginal delivery	≥3	No	No	No	No	No	No	No	No	≥30 g/l	No	No	No	Yes	No	≥7	No	No	No	No	＜10 mg/l	＜10 mg/l	Yes	＜115 pg/mL	No	＜7 pg/mL	＜8 pg/mL	＜3	No	External Validation Set
931	Female	Yes	＜35	＜35	Cesarean section	＜3	No	No	No	No	No	No	No	No	≥30 g/l	Yes	No	No	Yes	No	≥7	No	No	Yes	No	＜10 mg/l	＜10 mg/l	No	＜115 pg/mL	No	＜7 pg/mL	＜8 pg/mL	＜3	No	External Validation Set
932	Female	No	＜35	＜35	Cesarean section	≥3	No	No	No	No	No	No	No	No	≥30 g/l	No	No	No	Yes	No	≥7	No	No	Yes	No	＜10 mg/l	＜10 mg/l	Yes	＜115 pg/mL	No	＜7 pg/mL	＜8 pg/mL	＜3	No	External Validation Set
933	Female	No	≥35	＜35	Cesarean section	＜3	No	No	No	No	No	No	No	No	≥30 g/l	Yes	No	No	Yes	No	≥7	No	No	No	No	＜10 mg/l	＜10 mg/l	No	＜115 pg/mL	No	＜7 pg/mL	≥8 pg/mL	＜3	No	External Validation Set
934	Female	No	＜35	＜35	Vaginal delivery	≥3	No	No	No	No	No	No	No	No	≥30 g/l	Yes	No	No	No	No	≥7	No	No	No	No	＜10 mg/l	＜10 mg/l	No	＜115 pg/mL	No	＜7 pg/mL	＜8 pg/mL	＜3	No	External Validation Set
935	Male	No	＜35	＜35	Vaginal delivery	＜3	No	No	No	No	No	No	No	No	≥30 g/l	No	No	No	No	No	≥7	No	No	No	No	＜10 mg/l	＜10 mg/l	No	＜115 pg/mL	No	＜7 pg/mL	≥8 pg/mL	＜3	No	External Validation Set
936	Male	No	≥35	＜35	Vaginal delivery	＜3	Yes	No	Yes	No	No	No	No	No	≥30 g/l	No	No	No	No	No	≥7	No	No	No	No	＜10 mg/l	＜10 mg/l	Yes	≥115 pg/mL	No	＜7 pg/mL	＜8 pg/mL	＜3	No	External Validation Set
937	Female	No	＜35	＜35	Vaginal delivery	＜3	No	No	No	No	No	No	No	No	≥30 g/l	No	No	No	Yes	No	≥7	No	No	No	No	＜10 mg/l	＜10 mg/l	Yes	＜115 pg/mL	No	≥7 pg/mL	＜8 pg/mL	＜3	No	External Validation Set
938	Female	No	≥35	＜35	Vaginal delivery	＜3	Yes	No	No	Yes	No	No	No	No	＜30 g/l	Yes	No	No	Yes	No	≥7	No	No	No	No	＜10 mg/l	＜10 mg/l	Yes	＜115 pg/mL	No	≥7 pg/mL	＜8 pg/mL	＜3	No	External Validation Set
939	Female	No	＜35	＜35	Vaginal delivery	＜3	Yes	No	No	Yes	No	No	No	No	≥30 g/l	No	No	No	Yes	No	≥7	No	No	Yes	No	＜10 mg/l	＜10 mg/l	No	＜115 pg/mL	No	≥7 pg/mL	＜8 pg/mL	≥3	No	External Validation Set
940	Female	No	＜35	＜35	Vaginal delivery	＜3	Yes	No	Yes	Yes	No	No	No	No	≥30 g/l	No	No	No	Yes	No	≥7	No	No	Yes	No	＜10 mg/l	＜10 mg/l	No	＜115 pg/mL	Yes	≥7 pg/mL	＜8 pg/mL	＜3	No	External Validation Set
941	Male	No	＜35	＜35	Vaginal delivery	＜3	No	Yes	No	Yes	No	No	No	No	≥30 g/l	No	No	No	No	No	≥7	No	No	No	No	≥10 mg/l	＜10 mg/l	No	＜115 pg/mL	No	＜7 pg/mL	＜8 pg/mL	＜3	No	External Validation Set
942	Male	No	＜35	＜35	Vaginal delivery	＜3	No	Yes	Yes	No	No	No	No	No	≥30 g/l	No	No	No	No	No	≥7	No	No	No	No	＜10 mg/l	＜10 mg/l	No	＜115 pg/mL	No	＜7 pg/mL	＜8 pg/mL	≥3	No	External Validation Set
943	Female	No	＜35	＜35	Vaginal delivery	＜3	No	No	Yes	No	No	No	No	No	≥30 g/l	No	Yes	No	No	No	≥7	No	No	Yes	No	≥10 mg/l	＜10 mg/l	Yes	＜115 pg/mL	No	＜7 pg/mL	＜8 pg/mL	＜3	No	External Validation Set
944	Female	No	＜35	＜35	Vaginal delivery	≥3	No	No	No	No	No	No	No	No	≥30 g/l	No	No	No	No	No	≥7	No	No	Yes	No	≥10 mg/l	＜10 mg/l	No	＜115 pg/mL	No	＜7 pg/mL	＜8 pg/mL	＜3	No	External Validation Set
945	Female	No	＜35	＜35	Vaginal delivery	＜3	No	No	No	No	No	No	No	No	≥30 g/l	No	No	No	Yes	No	≥7	No	No	No	No	≥10 mg/l	＜10 mg/l	No	＜115 pg/mL	No	＜7 pg/mL	＜8 pg/mL	＜3	No	External Validation Set
946	Male	No	＜35	＜35	Vaginal delivery	＜3	No	No	No	No	No	No	No	No	≥30 g/l	No	Yes	No	No	No	≥7	No	No	Yes	No	≥10 mg/l	≥10 mg/l	No	＜115 pg/mL	No	＜7 pg/mL	＜8 pg/mL	＜3	No	External Validation Set
947	Male	No	＜35	＜35	Vaginal delivery	＜3	No	No	No	Yes	No	No	No	No	≥30 g/l	No	No	No	No	No	≥7	No	No	Yes	No	≥10 mg/l	≥10 mg/l	Yes	＜115 pg/mL	No	＜7 pg/mL	＜8 pg/mL	＜3	No	External Validation Set
948	Female	No	＜35	＜35	Vaginal delivery	＜3	No	No	No	No	No	No	No	No	≥30 g/l	No	No	No	No	No	≥7	No	No	Yes	No	≥10 mg/l	＜10 mg/l	Yes	＜115 pg/mL	No	＜7 pg/mL	＜8 pg/mL	＜3	No	External Validation Set
949	Female	No	＜35	＜35	Vaginal delivery	＜3	No	No	No	No	No	No	No	No	≥30 g/l	No	Yes	No	No	No	≥7	No	No	No	No	≥10 mg/l	＜10 mg/l	No	＜115 pg/mL	No	＜7 pg/mL	≥8 pg/mL	＜3	No	External Validation Set
950	Female	No	＜35	＜35	Vaginal delivery	＜3	No	No	No	No	No	No	No	No	≥30 g/l	No	No	No	No	No	≥7	No	No	No	No	＜10 mg/l	＜10 mg/l	No	＜115 pg/mL	No	＜7 pg/mL	≥8 pg/mL	＜3	No	External Validation Set
951	Female	No	＜35	＜35	Vaginal delivery	＜3	No	No	No	No	No	No	No	No	≥30 g/l	No	Yes	No	No	No	≥7	No	No	No	No	＜10 mg/l	＜10 mg/l	No	＜115 pg/mL	No	＜7 pg/mL	＜8 pg/mL	＜3	No	External Validation Set
952	Female	No	＜35	＜35	Vaginal delivery	＜3	No	No	No	No	No	No	No	No	＜30 g/l	No	No	No	Yes	No	≥7	No	Yes	No	No	≥10 mg/l	≥10 mg/l	No	＜115 pg/mL	Yes	＜7 pg/mL	＜8 pg/mL	＜3	No	External Validation Set
953	Female	No	＜35	＜35	Vaginal delivery	＜3	No	No	No	No	No	No	No	No	≥30 g/l	No	No	No	Yes	No	≥7	No	No	No	No	≥10 mg/l	＜10 mg/l	Yes	＜115 pg/mL	No	＜7 pg/mL	＜8 pg/mL	＜3	No	External Validation Set
954	Female	No	＜35	＜35	Vaginal delivery	＜3	No	No	No	No	No	No	No	No	≥30 g/l	No	No	No	Yes	No	≥7	No	No	Yes	No	＜10 mg/l	＜10 mg/l	No	＜115 pg/mL	No	＜7 pg/mL	＜8 pg/mL	＜3	No	External Validation Set
955	Female	No	＜35	＜35	Vaginal delivery	＜3	No	No	No	No	No	No	No	No	≥30 g/l	No	No	No	Yes	No	≥7	Yes	Yes	Yes	No	≥10 mg/l	＜10 mg/l	No	＜115 pg/mL	Yes	≥7 pg/mL	＜8 pg/mL	＜3	No	External Validation Set
956	Male	Yes	＜35	＜35	Cesarean section	＜3	No	No	No	No	No	No	No	No	≥30 g/l	No	No	No	Yes	No	≥7	No	Yes	Yes	No	≥10 mg/l	＜10 mg/l	No	＜115 pg/mL	Yes	＜7 pg/mL	＜8 pg/mL	＜3	No	External Validation Set
957	Female	No	＜35	＜35	Vaginal delivery	＜3	No	No	No	No	No	No	No	No	≥30 g/l	No	No	No	No	Yes	≥7	No	No	No	No	＜10 mg/l	＜10 mg/l	Yes	＜115 pg/mL	No	＜7 pg/mL	＜8 pg/mL	＜3	No	External Validation Set
958	Male	Yes	＜35	＜35	Cesarean section	＜3	No	No	No	No	No	No	No	No	≥30 g/l	No	No	No	Yes	Yes	≥7	No	No	No	No	＜10 mg/l	＜10 mg/l	No	＜115 pg/mL	No	＜7 pg/mL	＜8 pg/mL	＜3	No	External Validation Set
959	Female	No	＜35	＜35	Vaginal delivery	＜3	No	No	No	No	No	No	No	No	≥30 g/l	No	No	No	No	No	≥7	No	No	No	No	＜10 mg/l	＜10 mg/l	No	＜115 pg/mL	No	＜7 pg/mL	＜8 pg/mL	＜3	No	External Validation Set
960	Female	No	＜35	＜35	Vaginal delivery	≥3	No	No	No	No	No	No	No	No	≥30 g/l	No	No	No	Yes	No	≥7	No	No	Yes	No	＜10 mg/l	＜10 mg/l	No	＜115 pg/mL	No	＜7 pg/mL	＜8 pg/mL	≥3	No	External Validation Set
961	Male	No	＜35	＜35	Vaginal delivery	≥3	No	No	No	No	No	No	No	No	≥30 g/l	No	No	Yes	No	No	＜7	No	No	No	No	＜10 mg/l	＜10 mg/l	No	＜115 pg/mL	No	＜7 pg/mL	≥8 pg/mL	＜3	No	External Validation Set
962	Male	No	＜35	＜35	Vaginal delivery	＜3	Yes	No	No	No	No	No	No	No	≥30 g/l	No	No	Yes	Yes	Yes	≥7	No	No	No	No	＜10 mg/l	≥10 mg/l	No	＜115 pg/mL	No	＜7 pg/mL	＜8 pg/mL	≥3	No	External Validation Set
963	Female	No	＜35	≥35	Vaginal delivery	＜3	Yes	No	No	No	No	No	No	No	≥30 g/l	No	No	No	Yes	Yes	＜7	No	No	No	No	＜10 mg/l	＜10 mg/l	No	＜115 pg/mL	No	＜7 pg/mL	＜8 pg/mL	＜3	No	External Validation Set
964	Female	No	＜35	＜35	Vaginal delivery	＜3	No	No	No	No	No	No	No	No	≥30 g/l	No	No	Yes	No	No	＜7	No	No	Yes	No	＜10 mg/l	≥10 mg/l	No	＜115 pg/mL	No	＜7 pg/mL	≥8 pg/mL	＜3	No	External Validation Set
965	Female	No	＜35	≥35	Cesarean section	＜3	No	No	No	No	No	No	No	No	≥30 g/l	No	No	Yes	No	Yes	≥7	No	No	Yes	No	＜10 mg/l	＜10 mg/l	No	＜115 pg/mL	No	＜7 pg/mL	＜8 pg/mL	＜3	No	External Validation Set
966	Female	No	＜35	≥35	Cesarean section	＜3	No	No	No	No	No	No	No	No	≥30 g/l	No	No	No	Yes	No	≥7	No	No	Yes	No	＜10 mg/l	＜10 mg/l	No	＜115 pg/mL	No	＜7 pg/mL	＜8 pg/mL	＜3	No	External Validation Set
967	Female	No	＜35	≥35	Vaginal delivery	＜3	No	No	No	No	No	No	No	No	≥30 g/l	No	No	No	No	No	＜7	No	No	Yes	No	＜10 mg/l	＜10 mg/l	Yes	＜115 pg/mL	No	＜7 pg/mL	＜8 pg/mL	＜3	No	External Validation Set
968	Female	No	≥35	＜35	Cesarean section	＜3	No	No	No	No	No	No	No	No	≥30 g/l	No	No	Yes	Yes	No	≥7	No	No	No	No	＜10 mg/l	＜10 mg/l	Yes	＜115 pg/mL	No	＜7 pg/mL	≥8 pg/mL	＜3	No	External Validation Set
969	Male	No	＜35	＜35	Vaginal delivery	＜3	No	No	No	No	No	No	No	No	≥30 g/l	No	No	Yes	No	No	≥7	No	No	Yes	No	＜10 mg/l	＜10 mg/l	Yes	≥115 pg/mL	No	＜7 pg/mL	＜8 pg/mL	＜3	No	External Validation Set
970	Male	Yes	＜35	＜35	Vaginal delivery	＜3	No	No	No	No	No	No	No	No	≥30 g/l	No	No	Yes	No	No	≥7	No	No	No	No	＜10 mg/l	＜10 mg/l	No	＜115 pg/mL	Yes	＜7 pg/mL	＜8 pg/mL	＜3	No	External Validation Set
971	Female	Yes	≥35	≥35	Vaginal delivery	＜3	No	No	No	No	No	No	No	No	≥30 g/l	No	No	No	Yes	No	≥7	No	No	Yes	No	＜10 mg/l	＜10 mg/l	No	＜115 pg/mL	No	＜7 pg/mL	＜8 pg/mL	＜3	No	External Validation Set
972	Female	Yes	＜35	＜35	Vaginal delivery	≥3	No	No	No	No	No	No	No	No	≥30 g/l	No	No	No	No	No	≥7	Yes	No	No	No	＜10 mg/l	≥10 mg/l	No	＜115 pg/mL	No	＜7 pg/mL	＜8 pg/mL	＜3	No	External Validation Set
973	Female	No	≥35	≥35	Vaginal delivery	＜3	No	No	No	No	No	No	Yes	No	≥30 g/l	No	No	No	No	No	≥7	Yes	No	No	No	＜10 mg/l	≥10 mg/l	No	＜115 pg/mL	No	＜7 pg/mL	＜8 pg/mL	＜3	No	External Validation Set
974	Female	Yes	＜35	＜35	Vaginal delivery	≥3	No	No	No	No	No	No	No	No	≥30 g/l	No	No	No	No	No	≥7	No	No	Yes	No	≥10 mg/l	＜10 mg/l	Yes	＜115 pg/mL	No	＜7 pg/mL	＜8 pg/mL	＜3	No	External Validation Set
975	Female	Yes	＜35	＜35	Vaginal delivery	＜3	No	No	No	No	No	No	Yes	No	≥30 g/l	No	No	No	No	No	≥7	No	No	Yes	No	＜10 mg/l	≥10 mg/l	No	＜115 pg/mL	No	＜7 pg/mL	＜8 pg/mL	＜3	No	External Validation Set
976	Female	No	＜35	＜35	Vaginal delivery	＜3	No	No	No	No	No	No	Yes	No	≥30 g/l	No	No	No	No	No	≥7	No	No	Yes	No	＜10 mg/l	＜10 mg/l	No	＜115 pg/mL	No	＜7 pg/mL	＜8 pg/mL	＜3	No	External Validation Set
977	Female	No	≥35	＜35	Vaginal delivery	＜3	No	Yes	No	No	Yes	No	Yes	No	≥30 g/l	No	No	No	No	No	≥7	No	No	No	No	≥10 mg/l	＜10 mg/l	Yes	＜115 pg/mL	No	＜7 pg/mL	＜8 pg/mL	≥3	No	External Validation Set
978	Female	No	≥35	＜35	Vaginal delivery	＜3	Yes	No	No	No	Yes	Yes	No	No	≥30 g/l	No	No	No	No	No	≥7	No	No	No	Yes	≥10 mg/l	≥10 mg/l	No	＜115 pg/mL	No	＜7 pg/mL	＜8 pg/mL	≥3	No	External Validation Set
979	Male	No	＜35	＜35	Vaginal delivery	＜3	No	No	No	No	No	No	No	No	＜30 g/l	No	No	No	No	No	≥7	No	No	No	No	≥10 mg/l	＜10 mg/l	No	＜115 pg/mL	No	＜7 pg/mL	＜8 pg/mL	＜3	No	External Validation Set
980	Male	No	＜35	＜35	Vaginal delivery	＜3	Yes	Yes	No	No	No	No	No	No	≥30 g/l	No	No	No	No	No	≥7	No	No	No	No	≥10 mg/l	＜10 mg/l	No	＜115 pg/mL	No	＜7 pg/mL	≥8 pg/mL	＜3	No	External Validation Set
981	Female	No	＜35	＜35	Cesarean section	＜3	No	Yes	No	No	Yes	No	No	No	＜30 g/l	No	No	No	No	No	≥7	No	No	No	No	＜10 mg/l	＜10 mg/l	No	≥115 pg/mL	No	＜7 pg/mL	≥8 pg/mL	＜3	No	External Validation Set
982	Male	No	＜35	＜35	Cesarean section	＜3	Yes	No	No	Yes	No	Yes	No	No	＜30 g/l	No	No	No	No	No	≥7	No	No	Yes	No	≥10 mg/l	＜10 mg/l	No	＜115 pg/mL	No	＜7 pg/mL	≥8 pg/mL	＜3	No	External Validation Set
983	Female	No	＜35	≥35	Vaginal delivery	＜3	No	No	No	No	No	No	No	No	≥30 g/l	No	No	No	No	No	≥7	No	No	No	No	≥10 mg/l	＜10 mg/l	No	＜115 pg/mL	No	＜7 pg/mL	≥8 pg/mL	＜3	No	External Validation Set
984	Female	No	＜35	≥35	Vaginal delivery	＜3	Yes	No	No	Yes	No	Yes	No	No	＜30 g/l	No	No	No	No	No	≥7	No	No	No	No	≥10 mg/l	＜10 mg/l	No	＜115 pg/mL	No	＜7 pg/mL	＜8 pg/mL	＜3	No	External Validation Set
985	Female	No	＜35	＜35	Vaginal delivery	＜3	Yes	No	No	No	No	No	No	No	≥30 g/l	No	No	No	No	No	≥7	No	No	No	No	≥10 mg/l	＜10 mg/l	No	＜115 pg/mL	No	＜7 pg/mL	＜8 pg/mL	＜3	No	External Validation Set
986	Female	No	＜35	＜35	Vaginal delivery	＜3	No	No	No	No	No	No	No	No	≥30 g/l	No	No	No	No	No	≥7	No	No	No	No	＜10 mg/l	＜10 mg/l	Yes	＜115 pg/mL	No	＜7 pg/mL	≥8 pg/mL	＜3	No	External Validation Set
987	Female	No	＜35	＜35	Vaginal delivery	＜3	No	No	No	No	No	Yes	No	No	≥30 g/l	No	No	No	No	No	≥7	No	No	Yes	No	＜10 mg/l	＜10 mg/l	Yes	＜115 pg/mL	No	＜7 pg/mL	＜8 pg/mL	＜3	No	External Validation Set
988	Female	No	＜35	＜35	Vaginal delivery	＜3	No	No	No	No	No	Yes	No	Yes	≥30 g/l	No	No	No	No	No	≥7	No	No	Yes	No	≥10 mg/l	＜10 mg/l	No	＜115 pg/mL	No	＜7 pg/mL	≥8 pg/mL	＜3	No	External Validation Set
989	Female	No	＜35	≥35	Vaginal delivery	＜3	No	No	No	No	No	No	Yes	Yes	≥30 g/l	No	No	No	No	No	≥7	No	No	No	No	＜10 mg/l	＜10 mg/l	No	＜115 pg/mL	No	＜7 pg/mL	＜8 pg/mL	＜3	No	External Validation Set
990	Female	No	＜35	≥35	Vaginal delivery	＜3	No	No	No	No	No	No	Yes	No	≥30 g/l	Yes	No	No	No	No	＜7	No	No	No	No	＜10 mg/l	＜10 mg/l	No	＜115 pg/mL	No	＜7 pg/mL	＜8 pg/mL	＜3	No	External Validation Set
991	Female	No	＜35	＜35	Vaginal delivery	＜3	No	No	No	No	No	No	No	No	≥30 g/l	No	No	No	No	No	≥7	No	No	Yes	No	＜10 mg/l	＜10 mg/l	No	＜115 pg/mL	No	＜7 pg/mL	＜8 pg/mL	＜3	No	External Validation Set
992	Female	No	≥35	≥35	Vaginal delivery	＜3	No	No	Yes	Yes	No	No	Yes	No	≥30 g/l	No	No	No	No	No	≥7	No	No	No	No	≥10 mg/l	≥10 mg/l	No	＜115 pg/mL	No	＜7 pg/mL	＜8 pg/mL	＜3	No	External Validation Set
993	Male	No	＜35	≥35	Vaginal delivery	＜3	No	No	No	Yes	No	No	Yes	No	≥30 g/l	No	No	No	No	No	≥7	No	No	No	No	≥10 mg/l	＜10 mg/l	No	＜115 pg/mL	No	＜7 pg/mL	＜8 pg/mL	＜3	No	External Validation Set
994	Female	No	≥35	＜35	Vaginal delivery	＜3	No	No	No	No	No	No	No	No	≥30 g/l	No	No	No	No	Yes	≥7	No	No	No	No	＜10 mg/l	＜10 mg/l	No	＜115 pg/mL	Yes	＜7 pg/mL	＜8 pg/mL	＜3	No	External Validation Set
995	Female	No	＜35	＜35	Vaginal delivery	＜3	Yes	No	No	Yes	No	No	No	No	≥30 g/l	No	No	No	No	Yes	≥7	Yes	No	Yes	No	≥10 mg/l	＜10 mg/l	No	＜115 pg/mL	Yes	＜7 pg/mL	＜8 pg/mL	＜3	No	External Validation Set
996	Female	No	＜35	≥35	Vaginal delivery	＜3	No	No	No	No	No	No	No	No	≥30 g/l	No	No	No	No	No	≥7	No	No	Yes	No	≥10 mg/l	＜10 mg/l	No	＜115 pg/mL	Yes	＜7 pg/mL	＜8 pg/mL	＜3	No	External Validation Set
997	Female	Yes	≥35	＜35	Cesarean section	＜3	No	No	No	No	No	No	No	No	≥30 g/l	No	No	No	No	No	≥7	No	No	Yes	No	≥10 mg/l	＜10 mg/l	No	＜115 pg/mL	Yes	＜7 pg/mL	＜8 pg/mL	≥3	No	External Validation Set
998	Male	Yes	≥35	＜35	Cesarean section	＜3	No	No	No	No	No	No	No	No	≥30 g/l	No	No	No	No	No	≥7	No	No	No	No	＜10 mg/l	＜10 mg/l	No	＜115 pg/mL	Yes	＜7 pg/mL	＜8 pg/mL	＜3	No	External Validation Set
999	Male	No	＜35	＜35	Vaginal delivery	≥3	No	No	No	No	No	No	No	No	≥30 g/l	No	No	No	No	No	≥7	No	No	No	No	≥10 mg/l	＜10 mg/l	No	＜115 pg/mL	No	＜7 pg/mL	＜8 pg/mL	＜3	No	External Validation Set
1000	Female	Yes	＜35	＜35	Cesarean section	＜3	Yes	No	No	No	No	No	No	No	≥30 g/l	No	No	No	No	No	≥7	No	No	No	No	≥10 mg/l	＜10 mg/l	No	＜115 pg/mL	No	＜7 pg/mL	＜8 pg/mL	＜3	No	External Validation Set
1001	Female	No	＜35	＜35	Vaginal delivery	＜3	Yes	No	No	No	Yes	No	No	No	≥30 g/l	No	No	No	No	Yes	≥7	No	No	No	No	≥10 mg/l	＜10 mg/l	No	≥115 pg/mL	No	＜7 pg/mL	≥8 pg/mL	＜3	No	External Validation Set
1002	Female	No	＜35	＜35	Vaginal delivery	＜3	Yes	No	No	No	No	No	No	No	≥30 g/l	No	No	No	No	No	≥7	No	No	No	No	＜10 mg/l	＜10 mg/l	No	＜115 pg/mL	No	＜7 pg/mL	＜8 pg/mL	＜3	No	External Validation Set
1003	Female	Yes	＜35	＜35	Vaginal delivery	＜3	No	No	No	Yes	No	No	No	No	＜30 g/l	No	No	No	No	No	≥7	No	No	Yes	No	＜10 mg/l	＜10 mg/l	Yes	＜115 pg/mL	No	＜7 pg/mL	＜8 pg/mL	＜3	No	External Validation Set
1004	Female	Yes	＜35	＜35	Vaginal delivery	＜3	Yes	No	No	Yes	No	Yes	No	No	≥30 g/l	No	Yes	Yes	No	No	≥7	No	No	Yes	No	＜10 mg/l	＜10 mg/l	Yes	＜115 pg/mL	No	≥7 pg/mL	≥8 pg/mL	≥3	No	External Validation Set
1005	Male	No	＜35	＜35	Vaginal delivery	＜3	No	No	No	No	No	No	No	No	≥30 g/l	No	No	Yes	No	No	≥7	No	No	No	No	≥10 mg/l	＜10 mg/l	Yes	＜115 pg/mL	No	＜7 pg/mL	＜8 pg/mL	≥3	No	External Validation Set
1006	Female	Yes	＜35	＜35	Vaginal delivery	＜3	Yes	No	No	Yes	No	Yes	No	No	≥30 g/l	No	Yes	Yes	No	No	≥7	No	No	No	No	＜10 mg/l	＜10 mg/l	Yes	≥115 pg/mL	No	≥7 pg/mL	≥8 pg/mL	≥3	No	External Validation Set
1007	Female	Yes	＜35	＜35	Vaginal delivery	＜3	No	No	No	No	No	No	No	No	≥30 g/l	No	Yes	No	Yes	No	≥7	No	No	No	No	≥10 mg/l	＜10 mg/l	Yes	＜115 pg/mL	No	≥7 pg/mL	＜8 pg/mL	＜3	No	External Validation Set
1008	Female	No	＜35	＜35	Vaginal delivery	＜3	No	No	No	No	No	No	No	No	≥30 g/l	No	No	No	Yes	No	≥7	No	No	No	No	＜10 mg/l	＜10 mg/l	Yes	＜115 pg/mL	No	≥7 pg/mL	＜8 pg/mL	≥3	No	External Validation Set
1009	Male	Yes	＜35	≥35	Cesarean section	＜3	No	No	No	Yes	No	Yes	Yes	No	＜30 g/l	No	No	No	Yes	No	≥7	No	No	Yes	No	≥10 mg/l	＜10 mg/l	Yes	＜115 pg/mL	No	＜7 pg/mL	＜8 pg/mL	≥3	No	External Validation Set
1010	Female	No	＜35	＜35	Vaginal delivery	＜3	No	Yes	No	No	No	No	Yes	No	≥30 g/l	No	No	No	Yes	No	≥7	No	No	No	No	＜10 mg/l	＜10 mg/l	No	＜115 pg/mL	No	＜7 pg/mL	＜8 pg/mL	＜3	No	External Validation Set
1011	Female	No	≥35	＜35	Vaginal delivery	＜3	No	Yes	No	No	No	No	Yes	No	≥30 g/l	No	No	No	Yes	No	≥7	No	No	No	No	≥10 mg/l	＜10 mg/l	No	＜115 pg/mL	No	＜7 pg/mL	＜8 pg/mL	≥3	No	External Validation Set
1012	Female	No	≥35	＜35	Vaginal delivery	＜3	No	No	Yes	No	No	No	No	No	＜30 g/l	No	No	No	No	No	≥7	No	No	No	No	≥10 mg/l	＜10 mg/l	Yes	＜115 pg/mL	No	＜7 pg/mL	＜8 pg/mL	≥3	No	External Validation Set
1013	Female	No	≥35	＜35	Cesarean section	＜3	No	No	No	Yes	No	No	No	No	≥30 g/l	No	No	No	Yes	No	≥7	No	No	No	No	＜10 mg/l	＜10 mg/l	Yes	＜115 pg/mL	No	＜7 pg/mL	＜8 pg/mL	＜3	No	External Validation Set
1014	Female	No	≥35	＜35	Cesarean section	＜3	No	No	No	No	No	No	No	No	≥30 g/l	No	No	No	No	No	≥7	No	No	Yes	No	≥10 mg/l	＜10 mg/l	Yes	＜115 pg/mL	No	＜7 pg/mL	＜8 pg/mL	＜3	No	External Validation Set
1015	Male	No	＜35	＜35	Vaginal delivery	＜3	No	No	No	No	No	No	No	No	＜30 g/l	No	No	No	Yes	No	≥7	No	No	No	No	≥10 mg/l	≥10 mg/l	No	＜115 pg/mL	No	＜7 pg/mL	＜8 pg/mL	≥3	No	External Validation Set
1016	Male	No	≥35	＜35	Cesarean section	＜3	No	No	Yes	No	No	No	No	No	≥30 g/l	No	No	No	No	No	≥7	No	No	Yes	No	＜10 mg/l	＜10 mg/l	No	＜115 pg/mL	No	＜7 pg/mL	＜8 pg/mL	＜3	No	External Validation Set
1017	Male	No	≥35	＜35	Vaginal delivery	＜3	Yes	No	Yes	No	No	No	No	No	≥30 g/l	No	No	No	Yes	No	≥7	No	No	Yes	No	≥10 mg/l	＜10 mg/l	No	＜115 pg/mL	No	＜7 pg/mL	≥8 pg/mL	＜3	No	External Validation Set
1018	Female	No	＜35	＜35	Vaginal delivery	＜3	Yes	No	No	No	No	No	No	No	≥30 g/l	Yes	No	No	Yes	No	≥7	No	No	Yes	No	≥10 mg/l	＜10 mg/l	No	≥115 pg/mL	No	＜7 pg/mL	≥8 pg/mL	＜3	No	External Validation Set
1019	Female	No	＜35	＜35	Vaginal delivery	＜3	Yes	No	No	No	No	No	No	No	≥30 g/l	No	No	No	No	No	≥7	No	No	No	No	≥10 mg/l	＜10 mg/l	No	＜115 pg/mL	No	＜7 pg/mL	＜8 pg/mL	＜3	No	External Validation Set
1020	Female	No	＜35	＜35	Vaginal delivery	＜3	Yes	No	No	No	No	No	No	No	≥30 g/l	Yes	No	No	No	No	≥7	No	No	Yes	Yes	＜10 mg/l	＜10 mg/l	No	＜115 pg/mL	Yes	＜7 pg/mL	≥8 pg/mL	＜3	No	External Validation Set
1021	Female	No	＜35	≥35	Vaginal delivery	＜3	Yes	No	No	No	No	Yes	No	No	≥30 g/l	No	No	No	Yes	No	≥7	No	No	No	No	＜10 mg/l	＜10 mg/l	Yes	＜115 pg/mL	Yes	＜7 pg/mL	＜8 pg/mL	≥3	No	External Validation Set
1022	Female	No	＜35	＜35	Vaginal delivery	＜3	No	No	No	No	No	Yes	No	No	≥30 g/l	No	No	No	No	No	≥7	No	No	No	No	＜10 mg/l	＜10 mg/l	Yes	＜115 pg/mL	Yes	＜7 pg/mL	≥8 pg/mL	＜3	No	External Validation Set
1023	Female	No	＜35	＜35	Vaginal delivery	＜3	No	No	No	No	No	No	No	Yes	≥30 g/l	No	No	No	Yes	No	≥7	Yes	No	No	No	＜10 mg/l	≥10 mg/l	Yes	≥115 pg/mL	No	＜7 pg/mL	＜8 pg/mL	＜3	No	External Validation Set
1024	Male	No	＜35	＜35	Vaginal delivery	＜3	No	No	No	Yes	No	No	No	Yes	≥30 g/l	No	No	No	No	No	≥7	Yes	No	No	No	＜10 mg/l	＜10 mg/l	No	＜115 pg/mL	No	＜7 pg/mL	≥8 pg/mL	＜3	No	External Validation Set
1025	Female	Yes	＜35	＜35	Cesarean section	＜3	No	No	No	No	No	No	No	Yes	≥30 g/l	No	No	No	No	No	≥7	No	No	No	No	＜10 mg/l	＜10 mg/l	No	＜115 pg/mL	No	＜7 pg/mL	＜8 pg/mL	＜3	No	External Validation Set
1026	Male	No	＜35	＜35	Vaginal delivery	＜3	No	No	No	Yes	No	No	No	No	≥30 g/l	No	Yes	No	Yes	No	≥7	Yes	No	Yes	No	＜10 mg/l	＜10 mg/l	No	＜115 pg/mL	Yes	＜7 pg/mL	＜8 pg/mL	≥3	No	External Validation Set
1027	Female	No	＜35	≥35	Vaginal delivery	≥3	No	No	No	No	No	No	No	No	≥30 g/l	No	No	No	Yes	No	≥7	No	No	Yes	No	＜10 mg/l	＜10 mg/l	No	＜115 pg/mL	Yes	＜7 pg/mL	≥8 pg/mL	≥3	No	External Validation Set
1028	Female	No	＜35	＜35	Vaginal delivery	≥3	No	No	No	No	No	No	No	No	≥30 g/l	No	Yes	No	No	No	≥7	No	No	Yes	No	＜10 mg/l	＜10 mg/l	Yes	＜115 pg/mL	No	≥7 pg/mL	＜8 pg/mL	＜3	No	External Validation Set
1029	Male	Yes	≥35	＜35	Cesarean section	＜3	No	No	No	No	No	No	No	No	≥30 g/l	No	No	No	No	No	≥7	No	No	No	No	＜10 mg/l	＜10 mg/l	No	＜115 pg/mL	No	＜7 pg/mL	＜8 pg/mL	＜3	No	External Validation Set
1030	Female	Yes	≥35	＜35	Cesarean section	≥3	No	No	No	Yes	Yes	Yes	Yes	No	≥30 g/l	No	No	No	No	No	≥7	No	No	No	No	＜10 mg/l	≥10 mg/l	Yes	＜115 pg/mL	No	≥7 pg/mL	＜8 pg/mL	＜3	No	External Validation Set
1031	Female	No	≥35	＜35	Vaginal delivery	≥3	No	No	No	No	No	No	Yes	No	≥30 g/l	No	No	No	No	No	≥7	No	No	No	No	＜10 mg/l	＜10 mg/l	Yes	＜115 pg/mL	No	＜7 pg/mL	＜8 pg/mL	＜3	No	External Validation Set
1032	Female	Yes	＜35	＜35	Cesarean section	＜3	No	Yes	No	No	Yes	No	No	No	≥30 g/l	No	No	No	No	No	≥7	No	No	No	No	＜10 mg/l	＜10 mg/l	No	＜115 pg/mL	No	≥7 pg/mL	＜8 pg/mL	＜3	No	External Validation Set
1033	Female	Yes	≥35	＜35	Cesarean section	＜3	No	Yes	No	No	No	No	No	No	＜30 g/l	No	No	No	No	No	≥7	No	No	Yes	No	＜10 mg/l	＜10 mg/l	No	＜115 pg/mL	No	≥7 pg/mL	＜8 pg/mL	＜3	No	External Validation Set
1034	Male	No	≥35	＜35	Vaginal delivery	＜3	No	No	No	No	No	No	No	No	≥30 g/l	No	No	No	No	No	≥7	No	No	No	No	＜10 mg/l	＜10 mg/l	No	＜115 pg/mL	No	＜7 pg/mL	＜8 pg/mL	＜3	No	External Validation Set
1035	Male	Yes	≥35	≥35	Vaginal delivery	＜3	Yes	No	No	No	No	No	Yes	No	≥30 g/l	No	No	No	No	No	≥7	No	No	Yes	No	＜10 mg/l	＜10 mg/l	No	≥115 pg/mL	No	＜7 pg/mL	＜8 pg/mL	≥3	No	External Validation Set
1036	Male	No	＜35	≥35	Vaginal delivery	＜3	Yes	No	Yes	No	No	Yes	Yes	No	≥30 g/l	No	No	No	No	No	≥7	No	No	Yes	No	＜10 mg/l	＜10 mg/l	No	≥115 pg/mL	No	＜7 pg/mL	≥8 pg/mL	＜3	No	External Validation Set
1037	Female	No	＜35	＜35	Vaginal delivery	＜3	No	No	No	No	No	Yes	No	No	＜30 g/l	No	No	No	No	No	≥7	No	No	No	No	≥10 mg/l	＜10 mg/l	No	＜115 pg/mL	No	＜7 pg/mL	≥8 pg/mL	＜3	No	External Validation Set
1038	Female	No	＜35	＜35	Vaginal delivery	＜3	Yes	Yes	No	No	No	No	No	No	≥30 g/l	No	No	No	No	No	≥7	No	No	No	No	≥10 mg/l	＜10 mg/l	No	＜115 pg/mL	No	＜7 pg/mL	＜8 pg/mL	≥3	No	External Validation Set
1039	Female	No	＜35	＜35	Vaginal delivery	＜3	Yes	Yes	No	Yes	No	Yes	Yes	No	＜30 g/l	No	No	No	No	No	≥7	No	No	No	No	≥10 mg/l	≥10 mg/l	No	＜115 pg/mL	No	＜7 pg/mL	＜8 pg/mL	＜3	No	External Validation Set
1040	Male	No	＜35	＜35	Vaginal delivery	＜3	No	No	Yes	Yes	No	No	No	No	≥30 g/l	No	No	No	No	No	≥7	No	No	Yes	No	≥10 mg/l	＜10 mg/l	No	＜115 pg/mL	No	＜7 pg/mL	＜8 pg/mL	＜3	No	External Validation Set
1041	Male	No	＜35	＜35	Vaginal delivery	＜3	No	No	Yes	No	No	No	No	No	≥30 g/l	No	No	No	No	No	≥7	No	No	No	No	＜10 mg/l	＜10 mg/l	Yes	＜115 pg/mL	No	＜7 pg/mL	＜8 pg/mL	≥3	No	External Validation Set
1042	Female	No	＜35	＜35	Cesarean section	＜3	No	Yes	No	Yes	No	No	No	No	＜30 g/l	No	No	No	No	No	≥7	No	Yes	No	No	＜10 mg/l	＜10 mg/l	Yes	＜115 pg/mL	No	＜7 pg/mL	＜8 pg/mL	≥3	No	External Validation Set
1043	Female	No	＜35	＜35	Cesarean section	＜3	No	No	No	No	No	No	No	No	≥30 g/l	No	No	No	No	No	≥7	No	No	No	No	≥10 mg/l	＜10 mg/l	No	≥115 pg/mL	No	＜7 pg/mL	＜8 pg/mL	＜3	No	External Validation Set
1044	Female	No	＜35	＜35	Vaginal delivery	＜3	No	No	No	No	No	No	No	No	≥30 g/l	No	No	No	No	No	≥7	No	No	No	No	≥10 mg/l	＜10 mg/l	No	＜115 pg/mL	No	＜7 pg/mL	＜8 pg/mL	＜3	No	External Validation Set
1045	Female	No	＜35	＜35	Vaginal delivery	＜3	No	No	No	No	No	No	No	No	≥30 g/l	No	No	No	No	No	≥7	No	No	No	No	＜10 mg/l	＜10 mg/l	Yes	＜115 pg/mL	No	＜7 pg/mL	＜8 pg/mL	＜3	No	External Validation Set
1046	Female	No	＜35	＜35	Vaginal delivery	＜3	No	No	No	No	No	No	No	No	≥30 g/l	No	No	No	No	No	≥7	No	Yes	No	No	≥10 mg/l	＜10 mg/l	Yes	＜115 pg/mL	No	＜7 pg/mL	＜8 pg/mL	＜3	No	External Validation Set
1047	Male	No	＜35	＜35	Vaginal delivery	＜3	No	No	No	Yes	No	No	No	No	＜30 g/l	No	No	No	No	No	≥7	No	Yes	No	No	≥10 mg/l	＜10 mg/l	Yes	＜115 pg/mL	Yes	＜7 pg/mL	＜8 pg/mL	＜3	No	External Validation Set
1048	Male	No	≥35	＜35	Vaginal delivery	＜3	No	No	No	No	No	No	No	No	≥30 g/l	No	Yes	No	No	No	≥7	No	No	No	No	＜10 mg/l	＜10 mg/l	Yes	＜115 pg/mL	No	＜7 pg/mL	＜8 pg/mL	＜3	No	External Validation Set
1049	Female	No	＜35	＜35	Vaginal delivery	＜3	No	No	No	No	No	No	No	No	≥30 g/l	No	No	No	No	No	≥7	No	Yes	No	No	＜10 mg/l	≥10 mg/l	Yes	＜115 pg/mL	Yes	＜7 pg/mL	＜8 pg/mL	＜3	No	External Validation Set
1050	Female	Yes	≥35	≥35	Vaginal delivery	＜3	No	No	No	No	No	No	No	No	≥30 g/l	No	No	No	No	No	≥7	No	No	No	No	≥10 mg/l	＜10 mg/l	No	＜115 pg/mL	No	＜7 pg/mL	≥8 pg/mL	＜3	No	External Validation Set
1051	Female	Yes	＜35	≥35	Vaginal delivery	≥3	No	No	No	No	No	No	No	No	≥30 g/l	No	No	No	No	No	≥7	No	No	No	No	≥10 mg/l	＜10 mg/l	No	＜115 pg/mL	No	＜7 pg/mL	≥8 pg/mL	＜3	No	External Validation Set
1052	Male	No	≥35	＜35	Vaginal delivery	＜3	Yes	No	No	No	No	No	No	No	≥30 g/l	No	No	No	No	No	≥7	No	No	No	No	＜10 mg/l	≥10 mg/l	No	＜115 pg/mL	No	＜7 pg/mL	＜8 pg/mL	＜3	No	External Validation Set
1053	Male	Yes	≥35	≥35	Cesarean section	＜3	No	No	No	No	No	Yes	No	No	≥30 g/l	No	Yes	No	No	No	≥7	No	No	No	No	＜10 mg/l	≥10 mg/l	No	＜115 pg/mL	Yes	＜7 pg/mL	≥8 pg/mL	＜3	No	External Validation Set
1054	Female	Yes	＜35	＜35	Cesarean section	＜3	No	No	No	No	No	No	No	No	≥30 g/l	No	Yes	No	No	No	≥7	No	No	No	No	＜10 mg/l	＜10 mg/l	No	＜115 pg/mL	No	≥7 pg/mL	＜8 pg/mL	＜3	No	External Validation Set
1055	Male	No	＜35	＜35	Vaginal delivery	≥3	No	No	No	No	No	Yes	No	Yes	≥30 g/l	No	Yes	No	Yes	No	≥7	No	No	No	No	＜10 mg/l	＜10 mg/l	No	≥115 pg/mL	Yes	≥7 pg/mL	＜8 pg/mL	≥3	No	External Validation Set
1056	Female	Yes	＜35	＜35	Cesarean section	＜3	Yes	No	No	No	No	Yes	No	No	≥30 g/l	No	No	No	Yes	No	≥7	No	No	No	No	≥10 mg/l	＜10 mg/l	Yes	＜115 pg/mL	No	＜7 pg/mL	＜8 pg/mL	＜3	No	External Validation Set
1057	Female	No	＜35	＜35	Vaginal delivery	＜3	Yes	No	No	No	No	No	No	No	≥30 g/l	No	No	No	Yes	No	≥7	No	No	Yes	No	＜10 mg/l	＜10 mg/l	Yes	＜115 pg/mL	No	＜7 pg/mL	＜8 pg/mL	≥3	No	External Validation Set
1058	Female	Yes	＜35	＜35	Cesarean section	＜3	Yes	No	No	No	No	Yes	No	No	≥30 g/l	No	Yes	No	Yes	No	≥7	No	No	No	No	＜10 mg/l	＜10 mg/l	No	＜115 pg/mL	No	≥7 pg/mL	＜8 pg/mL	≥3	No	External Validation Set
1059	Female	Yes	＜35	＜35	Cesarean section	＜3	Yes	No	No	No	No	No	No	No	≥30 g/l	No	Yes	No	Yes	No	≥7	No	No	Yes	No	＜10 mg/l	＜10 mg/l	No	＜115 pg/mL	No	＜7 pg/mL	＜8 pg/mL	＜3	No	External Validation Set
1060	Female	No	＜35	≥35	Vaginal delivery	＜3	No	No	No	No	No	No	Yes	No	≥30 g/l	No	No	No	No	No	≥7	No	No	No	No	＜10 mg/l	＜10 mg/l	No	≥115 pg/mL	No	＜7 pg/mL	＜8 pg/mL	＜3	No	External Validation Set
1061	Female	Yes	＜35	＜35	Cesarean section	≥3	No	No	No	No	No	No	No	No	≥30 g/l	Yes	Yes	No	Yes	No	≥7	No	No	No	No	≥10 mg/l	＜10 mg/l	No	＜115 pg/mL	No	＜7 pg/mL	＜8 pg/mL	＜3	No	External Validation Set
1062	Female	Yes	＜35	≥35	Cesarean section	＜3	No	Yes	No	No	No	No	Yes	No	≥30 g/l	No	No	No	No	No	≥7	No	No	Yes	No	＜10 mg/l	＜10 mg/l	No	＜115 pg/mL	No	＜7 pg/mL	＜8 pg/mL	＜3	No	External Validation Set
1063	Female	No	＜35	≥35	Vaginal delivery	＜3	No	No	No	No	No	No	Yes	No	≥30 g/l	Yes	No	No	Yes	No	≥7	No	No	Yes	No	＜10 mg/l	＜10 mg/l	No	＜115 pg/mL	No	＜7 pg/mL	＜8 pg/mL	＜3	No	External Validation Set
1064	Male	Yes	＜35	≥35	Vaginal delivery	＜3	No	No	Yes	No	No	No	Yes	No	≥30 g/l	No	Yes	No	No	No	≥7	No	No	No	No	＜10 mg/l	＜10 mg/l	No	＜115 pg/mL	No	＜7 pg/mL	＜8 pg/mL	＜3	No	External Validation Set
1065	Male	No	＜35	≥35	Vaginal delivery	＜3	No	No	Yes	No	No	No	No	No	≥30 g/l	No	No	No	No	No	≥7	No	No	Yes	No	≥10 mg/l	＜10 mg/l	Yes	＜115 pg/mL	No	＜7 pg/mL	＜8 pg/mL	＜3	No	External Validation Set
1066	Male	No	＜35	＜35	Vaginal delivery	＜3	No	No	No	Yes	No	No	No	No	≥30 g/l	No	No	No	No	No	＜7	Yes	Yes	No	No	＜10 mg/l	≥10 mg/l	Yes	＜115 pg/mL	No	＜7 pg/mL	＜8 pg/mL	＜3	No	External Validation Set
1067	Male	No	＜35	＜35	Vaginal delivery	＜3	No	No	No	Yes	No	No	No	No	≥30 g/l	No	No	No	No	No	≥7	Yes	Yes	No	No	≥10 mg/l	＜10 mg/l	No	＜115 pg/mL	No	＜7 pg/mL	≥8 pg/mL	≥3	No	External Validation Set
1068	Male	Yes	＜35	＜35	Vaginal delivery	＜3	No	No	Yes	No	No	No	No	No	≥30 g/l	No	No	No	No	No	≥7	No	No	No	No	＜10 mg/l	＜10 mg/l	Yes	＜115 pg/mL	Yes	＜7 pg/mL	＜8 pg/mL	＜3	No	External Validation Set
1069	Female	Yes	≥35	＜35	Vaginal delivery	＜3	No	No	No	Yes	No	Yes	No	No	≥30 g/l	No	No	No	No	Yes	≥7	Yes	Yes	No	Yes	≥10 mg/l	≥10 mg/l	Yes	＜115 pg/mL	Yes	＜7 pg/mL	≥8 pg/mL	≥3	No	External Validation Set
1070	Female	No	＜35	＜35	Vaginal delivery	＜3	No	No	No	No	No	Yes	No	No	≥30 g/l	No	No	No	No	Yes	＜7	No	No	No	No	≥10 mg/l	＜10 mg/l	Yes	＜115 pg/mL	Yes	＜7 pg/mL	≥8 pg/mL	＜3	No	External Validation Set
1071	Female	No	≥35	＜35	Vaginal delivery	＜3	No	No	No	No	Yes	Yes	No	No	≥30 g/l	No	No	No	No	No	≥7	No	No	No	No	＜10 mg/l	＜10 mg/l	Yes	＜115 pg/mL	Yes	＜7 pg/mL	≥8 pg/mL	≥3	No	External Validation Set
1072	Female	No	＜35	＜35	Vaginal delivery	＜3	Yes	No	No	No	Yes	No	No	No	≥30 g/l	No	No	No	No	No	＜7	No	No	No	No	≥10 mg/l	＜10 mg/l	Yes	≥115 pg/mL	No	＜7 pg/mL	＜8 pg/mL	＜3	No	External Validation Set
1073	Female	No	＜35	＜35	Vaginal delivery	≥3	Yes	No	No	No	Yes	No	No	No	≥30 g/l	No	No	No	No	No	≥7	No	No	No	No	≥10 mg/l	＜10 mg/l	Yes	＜115 pg/mL	No	＜7 pg/mL	＜8 pg/mL	＜3	No	External Validation Set
1074	Female	No	＜35	＜35	Cesarean section	＜3	No	No	No	No	No	No	No	No	≥30 g/l	No	No	No	No	No	≥7	No	No	No	No	＜10 mg/l	＜10 mg/l	Yes	＜115 pg/mL	No	＜7 pg/mL	＜8 pg/mL	＜3	No	External Validation Set
1075	Female	No	＜35	＜35	Cesarean section	≥3	No	No	No	No	No	No	No	No	≥30 g/l	No	No	No	No	No	≥7	No	No	No	No	＜10 mg/l	＜10 mg/l	Yes	＜115 pg/mL	No	≥7 pg/mL	＜8 pg/mL	＜3	No	External Validation Set
1076	Female	No	＜35	＜35	Vaginal delivery	≥3	Yes	No	No	No	No	No	No	No	≥30 g/l	No	No	No	No	No	≥7	No	No	No	No	≥10 mg/l	＜10 mg/l	No	＜115 pg/mL	No	＜7 pg/mL	＜8 pg/mL	＜3	No	External Validation Set
1077	Female	No	＜35	＜35	Cesarean section	＜3	Yes	No	No	No	Yes	No	No	No	≥30 g/l	No	No	No	No	No	≥7	No	No	No	No	＜10 mg/l	＜10 mg/l	Yes	＜115 pg/mL	No	≥7 pg/mL	＜8 pg/mL	＜3	No	External Validation Set
1078	Female	No	＜35	＜35	Cesarean section	≥3	No	No	No	Yes	No	Yes	No	No	≥30 g/l	No	No	No	No	No	≥7	Yes	Yes	No	No	＜10 mg/l	≥10 mg/l	Yes	＜115 pg/mL	Yes	＜7 pg/mL	＜8 pg/mL	＜3	No	External Validation Set
1079	Female	No	≥35	＜35	Vaginal delivery	＜3	Yes	No	No	No	No	No	No	No	≥30 g/l	No	No	No	No	No	≥7	Yes	Yes	No	No	≥10 mg/l	＜10 mg/l	No	＜115 pg/mL	No	＜7 pg/mL	＜8 pg/mL	＜3	No	External Validation Set
1080	Female	No	≥35	≥35	Vaginal delivery	≥3	No	No	No	No	No	No	No	No	≥30 g/l	No	No	No	No	No	≥7	No	No	Yes	No	＜10 mg/l	＜10 mg/l	No	＜115 pg/mL	No	＜7 pg/mL	＜8 pg/mL	≥3	No	External Validation Set
1081	Female	No	＜35	＜35	Vaginal delivery	≥3	No	No	No	No	No	Yes	No	No	≥30 g/l	No	No	No	No	No	≥7	No	Yes	No	No	≥10 mg/l	≥10 mg/l	No	＜115 pg/mL	No	＜7 pg/mL	＜8 pg/mL	≥3	No	External Validation Set
1082	Female	No	≥35	≥35	Vaginal delivery	＜3	No	No	No	No	No	No	No	No	≥30 g/l	No	No	No	No	No	≥7	No	No	No	No	≥10 mg/l	＜10 mg/l	No	＜115 pg/mL	No	＜7 pg/mL	≥8 pg/mL	＜3	No	External Validation Set
1083	Female	No	≥35	＜35	Vaginal delivery	＜3	Yes	No	No	No	No	No	No	No	≥30 g/l	No	No	No	No	No	≥7	No	No	No	No	≥10 mg/l	＜10 mg/l	No	＜115 pg/mL	No	＜7 pg/mL	≥8 pg/mL	＜3	No	External Validation Set
1084	Female	No	＜35	≥35	Vaginal delivery	＜3	No	No	No	No	No	No	No	No	≥30 g/l	No	No	No	No	No	≥7	No	No	Yes	No	＜10 mg/l	≥10 mg/l	No	≥115 pg/mL	No	＜7 pg/mL	≥8 pg/mL	＜3	No	External Validation Set
1085	Male	No	＜35	≥35	Vaginal delivery	＜3	No	No	No	No	No	No	No	No	≥30 g/l	No	No	No	No	No	≥7	No	No	No	No	＜10 mg/l	≥10 mg/l	No	＜115 pg/mL	No	＜7 pg/mL	≥8 pg/mL	＜3	No	External Validation Set
1086	Female	No	＜35	≥35	Vaginal delivery	＜3	No	No	No	No	No	No	No	No	≥30 g/l	No	No	No	No	No	≥7	No	No	No	No	≥10 mg/l	＜10 mg/l	Yes	＜115 pg/mL	No	＜7 pg/mL	≥8 pg/mL	＜3	No	External Validation Set
1087	Male	No	＜35	＜35	Vaginal delivery	＜3	No	No	Yes	Yes	No	No	No	No	≥30 g/l	No	No	No	No	No	≥7	Yes	No	No	No	≥10 mg/l	＜10 mg/l	Yes	＜115 pg/mL	No	＜7 pg/mL	＜8 pg/mL	＜3	No	External Validation Set
1088	Male	No	≥35	≥35	Vaginal delivery	＜3	No	No	Yes	Yes	No	No	No	No	≥30 g/l	No	No	No	No	No	≥7	Yes	No	No	No	＜10 mg/l	＜10 mg/l	No	＜115 pg/mL	No	＜7 pg/mL	≥8 pg/mL	＜3	No	External Validation Set
1089	Female	No	＜35	＜35	Vaginal delivery	＜3	No	No	No	No	No	No	No	No	≥30 g/l	No	No	No	No	No	≥7	No	No	No	No	≥10 mg/l	＜10 mg/l	No	＜115 pg/mL	No	＜7 pg/mL	≥8 pg/mL	≥3	No	External Validation Set
1090	Male	No	＜35	＜35	Vaginal delivery	＜3	No	No	No	Yes	No	No	No	No	≥30 g/l	No	No	No	No	No	≥7	Yes	No	No	No	＜10 mg/l	≥10 mg/l	No	＜115 pg/mL	No	＜7 pg/mL	＜8 pg/mL	＜3	No	External Validation Set
1091	Female	No	＜35	＜35	Vaginal delivery	＜3	No	No	No	No	No	No	No	No	≥30 g/l	No	No	No	No	No	≥7	No	No	No	No	＜10 mg/l	＜10 mg/l	No	＜115 pg/mL	No	＜7 pg/mL	＜8 pg/mL	＜3	No	External Validation Set
1092	Female	No	＜35	＜35	Vaginal delivery	＜3	No	No	Yes	No	No	Yes	No	No	≥30 g/l	No	No	No	No	No	≥7	No	No	No	No	≥10 mg/l	＜10 mg/l	No	＜115 pg/mL	No	＜7 pg/mL	＜8 pg/mL	＜3	No	External Validation Set
1093	Female	No	＜35	＜35	Vaginal delivery	≥3	No	No	No	No	No	Yes	No	No	≥30 g/l	No	No	No	No	No	≥7	No	No	Yes	No	≥10 mg/l	＜10 mg/l	No	＜115 pg/mL	No	＜7 pg/mL	＜8 pg/mL	＜3	No	External Validation Set
1094	Female	No	＜35	＜35	Vaginal delivery	＜3	No	No	No	No	No	Yes	No	No	≥30 g/l	No	No	No	No	No	≥7	No	No	Yes	No	＜10 mg/l	≥10 mg/l	No	＜115 pg/mL	No	＜7 pg/mL	＜8 pg/mL	＜3	No	External Validation Set
1095	Female	No	＜35	＜35	Vaginal delivery	＜3	Yes	No	No	No	No	Yes	No	No	≥30 g/l	No	No	No	No	No	≥7	No	No	No	No	≥10 mg/l	≥10 mg/l	Yes	＜115 pg/mL	No	＜7 pg/mL	＜8 pg/mL	≥3	No	External Validation Set
1096	Male	No	＜35	＜35	Vaginal delivery	＜3	No	No	No	No	No	Yes	No	No	≥30 g/l	No	No	Yes	No	No	＜7	No	Yes	No	No	＜10 mg/l	≥10 mg/l	No	≥115 pg/mL	No	＜7 pg/mL	＜8 pg/mL	≥3	No	External Validation Set
1097	Male	No	＜35	＜35	Vaginal delivery	＜3	No	No	No	No	No	No	Yes	No	≥30 g/l	No	No	No	No	No	≥7	No	No	No	No	＜10 mg/l	＜10 mg/l	No	≥115 pg/mL	No	＜7 pg/mL	＜8 pg/mL	＜3	No	External Validation Set
1098	Female	No	≥35	＜35	Vaginal delivery	＜3	No	No	No	Yes	No	No	Yes	No	≥30 g/l	No	No	No	No	No	≥7	Yes	No	No	No	＜10 mg/l	≥10 mg/l	No	＜115 pg/mL	No	＜7 pg/mL	＜8 pg/mL	＜3	No	External Validation Set
1099	Female	No	＜35	＜35	Vaginal delivery	＜3	No	No	No	Yes	No	No	No	No	≥30 g/l	No	No	No	No	No	≥7	Yes	No	No	No	≥10 mg/l	＜10 mg/l	Yes	＜115 pg/mL	No	＜7 pg/mL	＜8 pg/mL	＜3	No	External Validation Set
1100	Female	Yes	≥35	＜35	Cesarean section	＜3	Yes	No	No	No	No	No	No	No	≥30 g/l	No	No	Yes	No	Yes	≥7	No	No	Yes	No	＜10 mg/l	＜10 mg/l	Yes	＜115 pg/mL	No	≥7 pg/mL	＜8 pg/mL	＜3	No	External Validation Set
1101	Female	Yes	＜35	＜35	Cesarean section	＜3	Yes	No	No	Yes	No	No	No	No	≥30 g/l	No	No	Yes	No	Yes	≥7	No	No	Yes	No	＜10 mg/l	＜10 mg/l	Yes	＜115 pg/mL	No	＜7 pg/mL	≥8 pg/mL	＜3	No	External Validation Set
1102	Female	No	≥35	＜35	Vaginal delivery	＜3	No	No	No	No	No	No	No	Yes	≥30 g/l	No	No	No	Yes	No	≥7	No	No	Yes	No	＜10 mg/l	＜10 mg/l	Yes	＜115 pg/mL	No	＜7 pg/mL	＜8 pg/mL	＜3	No	External Validation Set
1103	Male	Yes	≥35	＜35	Cesarean section	＜3	No	No	No	No	No	No	Yes	Yes	≥30 g/l	No	No	Yes	Yes	No	≥7	No	No	No	No	＜10 mg/l	＜10 mg/l	No	＜115 pg/mL	No	≥7 pg/mL	≥8 pg/mL	＜3	No	External Validation Set
1104	Female	Yes	＜35	＜35	Cesarean section	≥3	No	No	No	No	No	No	Yes	No	≥30 g/l	No	No	No	No	No	≥7	No	No	Yes	Yes	＜10 mg/l	＜10 mg/l	No	≥115 pg/mL	No	≥7 pg/mL	≥8 pg/mL	＜3	No	External Validation Set
1105	Female	No	＜35	＜35	Vaginal delivery	＜3	No	No	No	No	No	No	Yes	No	≥30 g/l	No	No	No	No	No	≥7	No	No	Yes	No	＜10 mg/l	＜10 mg/l	No	＜115 pg/mL	No	＜7 pg/mL	＜8 pg/mL	＜3	No	External Validation Set
1106	Female	No	≥35	＜35	Vaginal delivery	＜3	No	Yes	No	No	No	No	No	No	≥30 g/l	Yes	No	No	No	No	≥7	No	No	Yes	No	＜10 mg/l	＜10 mg/l	No	＜115 pg/mL	No	≥7 pg/mL	＜8 pg/mL	＜3	No	External Validation Set
1107	Male	No	≥35	≥35	Vaginal delivery	＜3	No	No	No	No	No	No	No	No	≥30 g/l	Yes	No	No	No	No	≥7	No	No	Yes	No	＜10 mg/l	＜10 mg/l	No	＜115 pg/mL	No	＜7 pg/mL	＜8 pg/mL	＜3	No	External Validation Set
1108	Male	No	＜35	≥35	Vaginal delivery	＜3	No	No	Yes	No	No	No	No	No	≥30 g/l	Yes	No	No	No	No	≥7	No	No	No	No	＜10 mg/l	＜10 mg/l	Yes	＜115 pg/mL	No	＜7 pg/mL	＜8 pg/mL	≥3	No	External Validation Set
1109	Male	No	＜35	≥35	Vaginal delivery	＜3	No	No	No	No	No	Yes	No	No	≥30 g/l	No	No	No	No	No	≥7	No	No	No	No	＜10 mg/l	＜10 mg/l	Yes	＜115 pg/mL	Yes	＜7 pg/mL	＜8 pg/mL	≥3	No	External Validation Set
1110	Male	No	＜35	≥35	Vaginal delivery	＜3	No	No	No	No	No	Yes	No	No	≥30 g/l	No	No	No	No	No	≥7	No	No	No	No	＜10 mg/l	＜10 mg/l	No	＜115 pg/mL	Yes	＜7 pg/mL	＜8 pg/mL	＜3	No	External Validation Set
1111	Female	Yes	＜35	＜35	Cesarean section	＜3	No	No	No	Yes	No	No	No	No	≥30 g/l	Yes	No	No	No	No	≥7	Yes	No	No	No	＜10 mg/l	≥10 mg/l	No	＜115 pg/mL	Yes	＜7 pg/mL	＜8 pg/mL	＜3	No	External Validation Set
1112	Male	Yes	＜35	＜35	Cesarean section	＜3	No	No	Yes	Yes	Yes	Yes	No	No	≥30 g/l	No	No	No	No	No	≥7	Yes	No	Yes	No	＜10 mg/l	≥10 mg/l	No	＜115 pg/mL	Yes	＜7 pg/mL	＜8 pg/mL	＜3	No	External Validation Set
1113	Male	No	＜35	＜35	Vaginal delivery	＜3	Yes	No	No	No	No	No	No	No	≥30 g/l	No	No	No	No	No	≥7	No	No	No	No	＜10 mg/l	＜10 mg/l	No	＜115 pg/mL	No	＜7 pg/mL	＜8 pg/mL	＜3	No	External Validation Set
1114	Male	Yes	＜35	＜35	Cesarean section	＜3	No	No	No	Yes	No	No	No	No	≥30 g/l	Yes	No	No	No	No	≥7	No	No	No	No	＜10 mg/l	＜10 mg/l	No	＜115 pg/mL	No	＜7 pg/mL	＜8 pg/mL	＜3	No	External Validation Set
1115	Female	No	＜35	＜35	Vaginal delivery	＜3	No	No	No	No	No	No	No	No	≥30 g/l	No	No	No	No	No	≥7	No	No	No	No	＜10 mg/l	＜10 mg/l	No	＜115 pg/mL	No	＜7 pg/mL	＜8 pg/mL	＜3	No	External Validation Set
1116	Female	No	≥35	＜35	Vaginal delivery	＜3	Yes	No	No	No	No	No	No	No	≥30 g/l	No	No	No	No	No	≥7	No	No	No	No	＜10 mg/l	＜10 mg/l	No	＜115 pg/mL	No	＜7 pg/mL	＜8 pg/mL	＜3	No	External Validation Set
1117	Female	No	＜35	＜35	Vaginal delivery	≥3	Yes	No	No	No	No	No	No	No	＜30 g/l	No	No	No	No	No	≥7	No	No	No	No	＜10 mg/l	＜10 mg/l	Yes	＜115 pg/mL	No	＜7 pg/mL	＜8 pg/mL	＜3	No	External Validation Set
1118	Female	Yes	≥35	＜35	Cesarean section	＜3	No	No	No	No	No	No	No	No	＜30 g/l	No	No	No	No	No	≥7	No	No	Yes	No	＜10 mg/l	＜10 mg/l	No	＜115 pg/mL	No	＜7 pg/mL	≥8 pg/mL	＜3	No	External Validation Set
1119	Female	Yes	＜35	≥35	Cesarean section	＜3	No	No	No	No	No	Yes	No	No	≥30 g/l	No	No	No	No	No	≥7	No	Yes	No	No	＜10 mg/l	＜10 mg/l	No	≥115 pg/mL	No	＜7 pg/mL	＜8 pg/mL	≥3	No	External Validation Set
1120	Female	No	≥35	≥35	Vaginal delivery	＜3	Yes	No	No	No	No	Yes	No	No	＜30 g/l	No	No	No	No	No	≥7	No	Yes	No	No	＜10 mg/l	≥10 mg/l	No	＜115 pg/mL	No	＜7 pg/mL	≥8 pg/mL	≥3	No	External Validation Set
1121	Female	No	≥35	＜35	Vaginal delivery	＜3	No	No	No	No	No	No	No	No	＜30 g/l	No	No	No	No	No	≥7	No	No	No	No	＜10 mg/l	≥10 mg/l	No	＜115 pg/mL	No	≥7 pg/mL	≥8 pg/mL	＜3	No	External Validation Set
1122	Female	No	＜35	＜35	Vaginal delivery	＜3	Yes	No	No	No	No	No	No	No	≥30 g/l	No	No	No	No	No	≥7	No	No	No	No	＜10 mg/l	＜10 mg/l	No	＜115 pg/mL	No	≥7 pg/mL	≥8 pg/mL	≥3	No	External Validation Set
1123	Female	No	≥35	＜35	Vaginal delivery	＜3	No	No	No	No	No	No	No	No	＜30 g/l	No	No	No	No	No	≥7	No	No	Yes	No	＜10 mg/l	≥10 mg/l	No	＜115 pg/mL	No	＜7 pg/mL	＜8 pg/mL	≥3	No	External Validation Set
1124	Male	No	＜35	＜35	Vaginal delivery	＜3	Yes	No	No	No	No	No	No	No	≥30 g/l	No	No	Yes	Yes	No	≥7	No	No	Yes	No	＜10 mg/l	＜10 mg/l	No	＜115 pg/mL	No	＜7 pg/mL	＜8 pg/mL	＜3	No	External Validation Set
1125	Male	No	≥35	＜35	Cesarean section	＜3	No	No	No	No	No	No	No	No	≥30 g/l	No	No	Yes	Yes	No	＜7	No	No	Yes	No	＜10 mg/l	＜10 mg/l	No	＜115 pg/mL	No	＜7 pg/mL	＜8 pg/mL	＜3	No	External Validation Set
1126	Male	No	＜35	＜35	Vaginal delivery	＜3	No	No	No	No	No	No	No	No	≥30 g/l	No	No	Yes	No	No	＜7	No	No	No	No	＜10 mg/l	＜10 mg/l	No	＜115 pg/mL	No	＜7 pg/mL	＜8 pg/mL	＜3	No	External Validation Set
1127	Female	No	＜35	＜35	Cesarean section	＜3	No	No	No	No	No	No	No	No	≥30 g/l	No	No	No	Yes	No	≥7	No	No	No	No	＜10 mg/l	＜10 mg/l	No	＜115 pg/mL	No	＜7 pg/mL	＜8 pg/mL	＜3	No	External Validation Set
1128	Male	No	≥35	＜35	Vaginal delivery	＜3	No	No	No	No	No	No	No	No	≥30 g/l	Yes	No	No	No	No	＜7	No	No	Yes	No	＜10 mg/l	＜10 mg/l	No	＜115 pg/mL	No	＜7 pg/mL	＜8 pg/mL	＜3	No	External Validation Set
1129	Female	No	≥35	＜35	Vaginal delivery	＜3	No	No	Yes	No	No	No	No	No	≥30 g/l	Yes	No	Yes	No	No	≥7	No	No	No	No	＜10 mg/l	＜10 mg/l	No	＜115 pg/mL	No	＜7 pg/mL	＜8 pg/mL	＜3	No	External Validation Set
1130	Female	No	＜35	＜35	Vaginal delivery	＜3	No	No	No	No	No	No	No	No	≥30 g/l	Yes	No	Yes	No	No	≥7	No	No	Yes	No	≥10 mg/l	＜10 mg/l	No	＜115 pg/mL	No	＜7 pg/mL	＜8 pg/mL	＜3	No	External Validation Set
1131	Female	No	＜35	＜35	Vaginal delivery	＜3	No	No	No	Yes	No	Yes	No	No	≥30 g/l	No	Yes	No	Yes	No	≥7	Yes	Yes	No	No	＜10 mg/l	＜10 mg/l	Yes	≥115 pg/mL	No	＜7 pg/mL	≥8 pg/mL	＜3	No	External Validation Set
1132	Female	No	＜35	＜35	Vaginal delivery	＜3	No	No	Yes	Yes	No	No	No	No	≥30 g/l	Yes	Yes	Yes	No	No	≥7	Yes	Yes	Yes	No	≥10 mg/l	＜10 mg/l	No	≥115 pg/mL	No	＜7 pg/mL	＜8 pg/mL	≥3	No	External Validation Set
1133	Female	Yes	＜35	＜35	Cesarean section	＜3	No	No	No	No	No	No	No	No	≥30 g/l	Yes	Yes	Yes	No	No	≥7	No	No	No	No	≥10 mg/l	＜10 mg/l	No	＜115 pg/mL	No	＜7 pg/mL	＜8 pg/mL	＜3	No	External Validation Set
1134	Female	No	＜35	＜35	Vaginal delivery	＜3	Yes	No	No	Yes	No	No	No	No	＜30 g/l	Yes	Yes	No	No	No	≥7	Yes	No	No	No	＜10 mg/l	≥10 mg/l	No	＜115 pg/mL	Yes	＜7 pg/mL	＜8 pg/mL	＜3	No	External Validation Set
1135	Male	Yes	＜35	＜35	Cesarean section	＜3	Yes	No	Yes	No	No	No	No	No	≥30 g/l	No	No	No	No	No	≥7	No	No	No	No	＜10 mg/l	＜10 mg/l	No	＜115 pg/mL	No	＜7 pg/mL	≥8 pg/mL	≥3	No	External Validation Set
1136	Male	Yes	≥35	＜35	Vaginal delivery	＜3	No	No	No	No	No	No	Yes	No	≥30 g/l	No	No	Yes	No	No	≥7	No	No	Yes	No	≥10 mg/l	＜10 mg/l	No	＜115 pg/mL	No	≥7 pg/mL	＜8 pg/mL	＜3	No	External Validation Set
1137	Female	No	≥35	＜35	Vaginal delivery	＜3	Yes	Yes	No	No	No	No	No	No	≥30 g/l	No	No	Yes	No	Yes	≥7	No	No	No	No	≥10 mg/l	＜10 mg/l	No	≥115 pg/mL	No	≥7 pg/mL	＜8 pg/mL	≥3	No	External Validation Set
1138	Female	No	≥35	≥35	Vaginal delivery	＜3	Yes	Yes	No	No	No	No	Yes	Yes	≥30 g/l	No	No	No	Yes	No	≥7	No	No	No	No	＜10 mg/l	＜10 mg/l	No	＜115 pg/mL	No	＜7 pg/mL	＜8 pg/mL	＜3	No	External Validation Set
1139	Female	Yes	＜35	≥35	Vaginal delivery	≥3	Yes	No	No	No	No	No	No	No	≥30 g/l	No	No	Yes	Yes	No	≥7	No	No	Yes	No	＜10 mg/l	＜10 mg/l	No	＜115 pg/mL	No	≥7 pg/mL	≥8 pg/mL	＜3	No	External Validation Set
1140	Female	No	＜35	＜35	Vaginal delivery	≥3	No	No	No	Yes	No	Yes	No	No	＜30 g/l	No	No	No	No	Yes	≥7	No	No	No	No	＜10 mg/l	≥10 mg/l	No	＜115 pg/mL	Yes	＜7 pg/mL	＜8 pg/mL	＜3	No	External Validation Set
1141	Female	No	＜35	＜35	Vaginal delivery	＜3	Yes	No	No	No	No	Yes	No	Yes	＜30 g/l	No	No	Yes	Yes	No	≥7	No	No	No	No	＜10 mg/l	≥10 mg/l	No	＜115 pg/mL	No	＜7 pg/mL	＜8 pg/mL	＜3	No	External Validation Set
1142	Female	No	≥35	＜35	Vaginal delivery	＜3	No	No	No	No	No	No	No	No	＜30 g/l	No	No	No	Yes	No	≥7	No	No	No	No	＜10 mg/l	≥10 mg/l	No	＜115 pg/mL	No	≥7 pg/mL	＜8 pg/mL	＜3	No	External Validation Set
1143	Male	Yes	＜35	＜35	Vaginal delivery	＜3	Yes	No	No	No	No	No	No	No	≥30 g/l	No	No	No	No	No	≥7	No	No	No	No	＜10 mg/l	＜10 mg/l	No	＜115 pg/mL	No	≥7 pg/mL	＜8 pg/mL	＜3	No	External Validation Set
1144	Female	No	＜35	＜35	Vaginal delivery	＜3	No	No	No	No	No	No	No	No	＜30 g/l	No	No	No	No	No	≥7	No	No	No	No	＜10 mg/l	≥10 mg/l	No	＜115 pg/mL	No	＜7 pg/mL	＜8 pg/mL	＜3	No	External Validation Set
1145	Female	No	≥35	＜35	Vaginal delivery	＜3	No	No	No	No	No	No	No	No	＜30 g/l	No	No	No	No	No	≥7	No	No	No	No	＜10 mg/l	＜10 mg/l	No	＜115 pg/mL	No	＜7 pg/mL	＜8 pg/mL	＜3	No	External Validation Set
1146	Female	No	≥35	＜35	Vaginal delivery	＜3	No	No	No	No	No	No	No	No	≥30 g/l	No	No	No	No	No	≥7	No	No	Yes	No	＜10 mg/l	＜10 mg/l	No	＜115 pg/mL	No	＜7 pg/mL	＜8 pg/mL	≥3	No	External Validation Set
1147	Female	No	≥35	＜35	Vaginal delivery	＜3	No	No	No	No	No	No	No	No	≥30 g/l	No	No	No	No	No	≥7	No	No	No	No	＜10 mg/l	＜10 mg/l	No	＜115 pg/mL	No	＜7 pg/mL	＜8 pg/mL	≥3	No	External Validation Set
1148	Female	No	＜35	＜35	Vaginal delivery	＜3	No	No	Yes	Yes	No	No	No	No	≥30 g/l	No	No	No	No	No	≥7	No	No	No	No	≥10 mg/l	≥10 mg/l	No	＜115 pg/mL	No	＜7 pg/mL	＜8 pg/mL	＜3	No	External Validation Set
1149	Male	No	≥35	≥35	Vaginal delivery	＜3	No	No	No	Yes	No	No	No	No	≥30 g/l	No	No	No	No	No	≥7	No	No	No	No	＜10 mg/l	＜10 mg/l	No	≥115 pg/mL	No	＜7 pg/mL	＜8 pg/mL	＜3	No	External Validation Set
1150	Male	Yes	≥35	≥35	Cesarean section	＜3	No	No	Yes	Yes	No	No	No	No	≥30 g/l	No	No	No	No	No	≥7	No	No	No	No	＜10 mg/l	≥10 mg/l	Yes	≥115 pg/mL	No	＜7 pg/mL	＜8 pg/mL	≥3	No	External Validation Set
1151	Female	No	≥35	＜35	Vaginal delivery	＜3	No	No	No	No	No	No	No	No	≥30 g/l	No	No	No	No	No	≥7	No	No	No	No	≥10 mg/l	＜10 mg/l	No	＜115 pg/mL	No	＜7 pg/mL	＜8 pg/mL	≥3	No	External Validation Set
1152	Female	No	＜35	＜35	Vaginal delivery	＜3	No	No	No	No	Yes	Yes	No	No	≥30 g/l	Yes	No	No	No	No	≥7	No	No	Yes	Yes	＜10 mg/l	＜10 mg/l	No	＜115 pg/mL	No	＜7 pg/mL	＜8 pg/mL	≥3	No	External Validation Set
1153	Female	Yes	＜35	＜35	Cesarean section	＜3	Yes	No	Yes	No	No	No	No	No	≥30 g/l	Yes	Yes	No	No	No	≥7	No	No	Yes	No	≥10 mg/l	＜10 mg/l	No	＜115 pg/mL	No	≥7 pg/mL	＜8 pg/mL	＜3	No	External Validation Set
1154	Female	Yes	＜35	＜35	Cesarean section	＜3	No	No	Yes	No	No	No	No	No	≥30 g/l	Yes	Yes	No	No	No	≥7	No	No	No	No	≥10 mg/l	＜10 mg/l	No	＜115 pg/mL	No	≥7 pg/mL	＜8 pg/mL	＜3	No	External Validation Set
1155	Female	No	＜35	＜35	Vaginal delivery	＜3	No	Yes	No	No	No	No	No	No	≥30 g/l	No	Yes	No	No	No	≥7	No	No	No	No	＜10 mg/l	＜10 mg/l	Yes	＜115 pg/mL	No	＜7 pg/mL	≥8 pg/mL	＜3	No	External Validation Set
1156	Female	Yes	＜35	＜35	Cesarean section	＜3	No	Yes	No	No	No	No	Yes	No	≥30 g/l	No	No	No	No	No	≥7	No	No	No	No	＜10 mg/l	＜10 mg/l	No	＜115 pg/mL	No	＜7 pg/mL	＜8 pg/mL	＜3	No	External Validation Set
1157	Male	No	≥35	＜35	Vaginal delivery	＜3	Yes	Yes	Yes	Yes	No	No	No	No	＜30 g/l	No	No	No	No	No	≥7	No	No	No	No	＜10 mg/l	≥10 mg/l	No	≥115 pg/mL	No	＜7 pg/mL	≥8 pg/mL	＜3	No	External Validation Set
1158	Male	No	≥35	＜35	Vaginal delivery	＜3	No	No	Yes	No	No	Yes	No	No	＜30 g/l	No	No	No	No	No	≥7	No	No	No	No	＜10 mg/l	＜10 mg/l	Yes	＜115 pg/mL	No	＜7 pg/mL	＜8 pg/mL	＜3	No	External Validation Set
1159	Female	No	＜35	＜35	Vaginal delivery	＜3	Yes	No	Yes	No	No	No	Yes	No	≥30 g/l	No	No	No	No	No	≥7	No	No	No	No	＜10 mg/l	＜10 mg/l	No	＜115 pg/mL	No	＜7 pg/mL	≥8 pg/mL	≥3	No	External Validation Set
1160	Male	No	＜35	＜35	Vaginal delivery	＜3	No	No	No	No	No	Yes	No	No	＜30 g/l	No	No	No	No	No	≥7	No	No	Yes	No	＜10 mg/l	≥10 mg/l	No	＜115 pg/mL	No	＜7 pg/mL	＜8 pg/mL	≥3	No	External Validation Set
1161	Female	No	＜35	＜35	Cesarean section	＜3	No	No	No	No	No	No	No	Yes	≥30 g/l	No	No	No	No	No	≥7	No	No	No	No	＜10 mg/l	＜10 mg/l	Yes	＜115 pg/mL	No	＜7 pg/mL	＜8 pg/mL	＜3	No	External Validation Set
1162	Female	No	＜35	＜35	Vaginal delivery	＜3	Yes	No	No	No	No	No	No	No	≥30 g/l	No	No	No	No	No	≥7	No	No	Yes	No	＜10 mg/l	＜10 mg/l	Yes	＜115 pg/mL	No	＜7 pg/mL	≥8 pg/mL	＜3	No	External Validation Set
1163	Female	No	＜35	≥35	Vaginal delivery	≥3	No	No	No	No	No	Yes	Yes	No	＜30 g/l	No	No	No	No	No	≥7	No	No	Yes	No	＜10 mg/l	≥10 mg/l	Yes	＜115 pg/mL	Yes	≥7 pg/mL	≥8 pg/mL	＜3	No	External Validation Set
1164	Female	No	＜35	≥35	Vaginal delivery	＜3	Yes	No	No	No	No	Yes	No	No	＜30 g/l	No	No	No	No	No	≥7	No	No	No	No	＜10 mg/l	≥10 mg/l	No	＜115 pg/mL	Yes	≥7 pg/mL	＜8 pg/mL	≥3	No	External Validation Set
1165	Female	No	＜35	＜35	Vaginal delivery	≥3	No	No	No	No	No	No	No	No	≥30 g/l	No	No	No	No	No	≥7	No	No	Yes	No	≥10 mg/l	＜10 mg/l	Yes	＜115 pg/mL	No	＜7 pg/mL	＜8 pg/mL	≥3	No	External Validation Set
1166	Male	No	＜35	≥35	Cesarean section	≥3	No	No	No	Yes	No	Yes	No	No	＜30 g/l	No	No	No	No	No	≥7	No	No	Yes	No	≥10 mg/l	≥10 mg/l	No	＜115 pg/mL	No	＜7 pg/mL	＜8 pg/mL	＜3	No	External Validation Set
1167	Male	No	＜35	≥35	Vaginal delivery	＜3	No	No	No	Yes	No	Yes	No	No	＜30 g/l	No	No	No	No	No	≥7	No	No	No	No	＜10 mg/l	＜10 mg/l	No	＜115 pg/mL	No	＜7 pg/mL	＜8 pg/mL	＜3	No	External Validation Set
1168	Female	No	≥35	＜35	Vaginal delivery	＜3	No	No	No	No	No	No	No	No	≥30 g/l	No	No	No	No	No	≥7	No	No	No	No	＜10 mg/l	＜10 mg/l	No	＜115 pg/mL	No	＜7 pg/mL	＜8 pg/mL	＜3	No	External Validation Set
1169	Male	No	＜35	＜35	Vaginal delivery	＜3	No	No	No	Yes	No	Yes	No	No	≥30 g/l	No	No	No	No	No	≥7	No	No	No	No	＜10 mg/l	≥10 mg/l	No	≥115 pg/mL	No	＜7 pg/mL	＜8 pg/mL	＜3	No	External Validation Set
1170	Female	No	≥35	＜35	Vaginal delivery	＜3	No	No	No	No	No	No	No	No	≥30 g/l	No	No	No	No	No	≥7	No	No	No	No	≥10 mg/l	＜10 mg/l	No	＜115 pg/mL	No	≥7 pg/mL	＜8 pg/mL	＜3	No	External Validation Set
1171	Female	No	≥35	＜35	Vaginal delivery	＜3	No	No	No	No	No	No	No	No	≥30 g/l	Yes	No	Yes	No	No	≥7	No	No	No	No	≥10 mg/l	＜10 mg/l	No	＜115 pg/mL	No	＜7 pg/mL	＜8 pg/mL	＜3	No	External Validation Set
1172	Female	No	＜35	＜35	Vaginal delivery	＜3	No	No	No	No	No	No	No	No	≥30 g/l	No	No	No	No	No	≥7	No	No	No	No	＜10 mg/l	＜10 mg/l	No	＜115 pg/mL	No	＜7 pg/mL	＜8 pg/mL	＜3	No	External Validation Set
1173	Female	No	＜35	＜35	Vaginal delivery	＜3	No	No	No	No	No	No	No	No	≥30 g/l	Yes	No	Yes	No	No	≥7	No	No	No	No	＜10 mg/l	≥10 mg/l	No	＜115 pg/mL	No	＜7 pg/mL	＜8 pg/mL	＜3	No	External Validation Set
1174	Female	Yes	≥35	＜35	Vaginal delivery	＜3	No	No	No	No	No	No	No	No	≥30 g/l	No	No	No	No	No	≥7	No	No	No	No	＜10 mg/l	≥10 mg/l	No	≥115 pg/mL	No	＜7 pg/mL	＜8 pg/mL	≥3	No	External Validation Set
1175	Female	Yes	＜35	＜35	Vaginal delivery	＜3	No	No	No	No	No	No	No	No	≥30 g/l	No	No	No	No	No	≥7	No	No	No	No	＜10 mg/l	≥10 mg/l	No	＜115 pg/mL	No	＜7 pg/mL	＜8 pg/mL	≥3	No	External Validation Set
1176	Female	No	＜35	＜35	Vaginal delivery	＜3	Yes	No	Yes	No	No	No	No	No	≥30 g/l	Yes	No	Yes	No	No	≥7	No	No	Yes	No	＜10 mg/l	＜10 mg/l	No	＜115 pg/mL	No	＜7 pg/mL	＜8 pg/mL	＜3	No	External Validation Set
1177	Male	No	＜35	＜35	Vaginal delivery	＜3	No	No	Yes	Yes	No	Yes	No	No	＜30 g/l	Yes	No	Yes	No	No	≥7	No	No	No	No	＜10 mg/l	＜10 mg/l	No	＜115 pg/mL	No	＜7 pg/mL	＜8 pg/mL	≥3	No	External Validation Set
1178	Female	No	＜35	＜35	Vaginal delivery	＜3	No	No	No	Yes	No	No	No	No	≥30 g/l	No	No	No	No	No	≥7	No	No	No	No	＜10 mg/l	＜10 mg/l	No	＜115 pg/mL	No	＜7 pg/mL	≥8 pg/mL	＜3	No	External Validation Set
1179	Female	No	＜35	＜35	Vaginal delivery	＜3	Yes	No	No	No	No	No	No	No	≥30 g/l	No	No	Yes	No	No	≥7	No	No	No	No	＜10 mg/l	＜10 mg/l	No	＜115 pg/mL	No	≥7 pg/mL	≥8 pg/mL	＜3	No	External Validation Set
1180	Female	No	＜35	＜35	Vaginal delivery	＜3	No	No	No	Yes	No	No	No	No	≥30 g/l	No	No	Yes	No	No	≥7	No	No	No	No	＜10 mg/l	＜10 mg/l	No	＜115 pg/mL	No	≥7 pg/mL	≥8 pg/mL	＜3	No	External Validation Set
1181	Female	No	＜35	＜35	Vaginal delivery	≥3	Yes	No	Yes	No	No	No	No	No	≥30 g/l	No	No	No	No	No	≥7	No	No	No	No	＜10 mg/l	＜10 mg/l	No	＜115 pg/mL	No	＜7 pg/mL	＜8 pg/mL	＜3	No	External Validation Set
1182	Female	Yes	≥35	＜35	Vaginal delivery	≥3	Yes	No	No	No	No	No	No	No	≥30 g/l	No	No	No	No	No	≥7	No	No	No	No	＜10 mg/l	＜10 mg/l	No	＜115 pg/mL	No	≥7 pg/mL	≥8 pg/mL	＜3	No	External Validation Set
1183	Female	No	≥35	＜35	Vaginal delivery	＜3	No	No	No	No	No	No	No	No	≥30 g/l	No	No	Yes	No	No	≥7	No	No	No	No	＜10 mg/l	＜10 mg/l	No	＜115 pg/mL	No	＜7 pg/mL	＜8 pg/mL	＜3	No	External Validation Set
1184	Female	Yes	＜35	＜35	Cesarean section	＜3	Yes	No	Yes	No	No	No	No	No	≥30 g/l	No	No	Yes	No	No	＜7	No	No	No	No	＜10 mg/l	＜10 mg/l	No	＜115 pg/mL	No	＜7 pg/mL	＜8 pg/mL	≥3	No	External Validation Set
1185	Female	No	＜35	＜35	Vaginal delivery	＜3	No	No	No	No	No	No	No	No	≥30 g/l	No	No	Yes	No	No	≥7	No	No	No	No	＜10 mg/l	＜10 mg/l	No	＜115 pg/mL	No	≥7 pg/mL	＜8 pg/mL	＜3	No	External Validation Set
1186	Female	No	≥35	＜35	Vaginal delivery	＜3	No	No	Yes	No	No	No	No	No	≥30 g/l	No	No	Yes	No	No	≥7	No	No	No	No	＜10 mg/l	＜10 mg/l	No	＜115 pg/mL	No	＜7 pg/mL	＜8 pg/mL	≥3	No	External Validation Set
1187	Female	No	＜35	＜35	Vaginal delivery	＜3	No	No	Yes	No	No	No	No	No	≥30 g/l	No	No	No	No	No	＜7	No	No	No	No	＜10 mg/l	＜10 mg/l	No	＜115 pg/mL	No	＜7 pg/mL	＜8 pg/mL	＜3	No	External Validation Set
1188	Female	No	≥35	≥35	Vaginal delivery	＜3	Yes	No	No	No	No	No	No	No	≥30 g/l	No	No	No	No	No	≥7	No	No	No	No	＜10 mg/l	＜10 mg/l	No	＜115 pg/mL	No	＜7 pg/mL	＜8 pg/mL	＜3	No	External Validation Set
1189	Female	No	＜35	＜35	Vaginal delivery	＜3	No	No	No	Yes	No	No	No	No	≥30 g/l	No	No	No	No	No	≥7	No	No	No	No	＜10 mg/l	＜10 mg/l	No	＜115 pg/mL	No	＜7 pg/mL	＜8 pg/mL	≥3	No	External Validation Set
1190	Male	No	≥35	＜35	Vaginal delivery	＜3	No	No	No	Yes	No	No	No	No	≥30 g/l	No	No	Yes	Yes	No	≥7	No	No	No	No	＜10 mg/l	＜10 mg/l	No	＜115 pg/mL	No	＜7 pg/mL	＜8 pg/mL	＜3	No	External Validation Set
1191	Female	No	≥35	≥35	Vaginal delivery	＜3	No	No	No	No	No	No	No	No	≥30 g/l	No	No	Yes	Yes	No	≥7	No	No	No	No	＜10 mg/l	＜10 mg/l	No	＜115 pg/mL	No	＜7 pg/mL	＜8 pg/mL	＜3	No	External Validation Set
1192	Male	Yes	＜35	≥35	Cesarean section	＜3	No	No	No	Yes	No	No	No	No	≥30 g/l	No	No	Yes	No	Yes	＜7	No	No	No	No	＜10 mg/l	＜10 mg/l	No	＜115 pg/mL	No	＜7 pg/mL	＜8 pg/mL	≥3	No	External Validation Set
1193	Male	No	≥35	＜35	Vaginal delivery	＜3	No	No	No	Yes	No	No	No	No	≥30 g/l	No	No	No	Yes	Yes	≥7	No	No	No	No	＜10 mg/l	＜10 mg/l	No	＜115 pg/mL	No	＜7 pg/mL	＜8 pg/mL	≥3	No	External Validation Set
1194	Female	No	＜35	≥35	Vaginal delivery	＜3	No	No	No	No	No	No	No	No	≥30 g/l	No	No	No	Yes	No	≥7	No	No	No	No	＜10 mg/l	＜10 mg/l	No	＜115 pg/mL	No	＜7 pg/mL	＜8 pg/mL	＜3	No	External Validation Set
1195	Male	No	≥35	≥35	Vaginal delivery	＜3	No	No	No	Yes	Yes	Yes	No	No	＜30 g/l	No	Yes	No	No	No	≥7	No	No	No	No	＜10 mg/l	＜10 mg/l	No	＜115 pg/mL	No	＜7 pg/mL	＜8 pg/mL	＜3	No	External Validation Set
1196	Female	No	≥35	＜35	Vaginal delivery	＜3	No	No	No	No	No	No	No	No	≥30 g/l	Yes	Yes	Yes	Yes	No	≥7	No	No	No	No	＜10 mg/l	＜10 mg/l	No	＜115 pg/mL	No	＜7 pg/mL	＜8 pg/mL	＜3	No	External Validation Set
1197	Female	No	＜35	≥35	Vaginal delivery	＜3	No	No	No	No	Yes	No	No	Yes	≥30 g/l	No	No	No	No	No	≥7	No	No	No	No	＜10 mg/l	＜10 mg/l	No	＜115 pg/mL	No	＜7 pg/mL	≥8 pg/mL	＜3	No	External Validation Set
1198	Female	No	≥35	≥35	Vaginal delivery	＜3	No	Yes	No	No	Yes	No	No	Yes	≥30 g/l	No	No	No	No	No	≥7	No	No	No	No	＜10 mg/l	＜10 mg/l	No	＜115 pg/mL	No	＜7 pg/mL	＜8 pg/mL	≥3	No	External Validation Set
1199	Male	Yes	＜35	≥35	Cesarean section	＜3	No	No	No	No	Yes	Yes	No	Yes	＜30 g/l	No	Yes	Yes	No	Yes	≥7	No	No	No	No	＜10 mg/l	＜10 mg/l	No	＜115 pg/mL	No	＜7 pg/mL	≥8 pg/mL	＜3	No	External Validation Set
1200	Male	No	≥35	≥35	Vaginal delivery	＜3	Yes	No	No	No	No	Yes	No	No	≥30 g/l	No	Yes	No	Yes	No	≥7	No	No	No	No	＜10 mg/l	＜10 mg/l	No	＜115 pg/mL	No	＜7 pg/mL	≥8 pg/mL	≥3	No	External Validation Set
1201	Female	No	≥35	＜35	Vaginal delivery	≥3	Yes	Yes	No	No	No	No	No	No	≥30 g/l	No	Yes	No	Yes	No	≥7	No	No	No	No	＜10 mg/l	＜10 mg/l	No	＜115 pg/mL	No	≥7 pg/mL	≥8 pg/mL	＜3	No	External Validation Set
1202	Male	Yes	≥35	＜35	Cesarean section	≥3	Yes	Yes	No	No	No	No	No	No	≥30 g/l	No	No	Yes	No	No	≥7	No	No	No	No	＜10 mg/l	＜10 mg/l	No	＜115 pg/mL	No	＜7 pg/mL	＜8 pg/mL	≥3	No	External Validation Set
1203	Female	No	＜35	＜35	Vaginal delivery	＜3	No	No	Yes	No	No	No	No	No	≥30 g/l	No	No	No	Yes	No	≥7	No	No	No	No	＜10 mg/l	＜10 mg/l	No	＜115 pg/mL	No	≥7 pg/mL	＜8 pg/mL	≥3	No	External Validation Set
1204	Female	No	＜35	＜35	Vaginal delivery	＜3	No	No	No	No	No	No	No	No	≥30 g/l	No	No	No	No	No	≥7	No	No	No	No	＜10 mg/l	＜10 mg/l	No	＜115 pg/mL	No	＜7 pg/mL	＜8 pg/mL	＜3	No	External Validation Set
1205	Male	No	≥35	＜35	Cesarean section	＜3	No	No	Yes	Yes	No	No	No	No	≥30 g/l	No	No	No	No	No	≥7	No	No	No	No	＜10 mg/l	＜10 mg/l	No	＜115 pg/mL	No	≥7 pg/mL	＜8 pg/mL	＜3	No	External Validation Set
1206	Female	No	＜35	＜35	Vaginal delivery	＜3	No	No	Yes	Yes	No	No	No	No	≥30 g/l	No	No	No	Yes	No	≥7	No	Yes	Yes	No	≥10 mg/l	＜10 mg/l	No	≥115 pg/mL	Yes	＜7 pg/mL	＜8 pg/mL	＜3	No	External Validation Set
1207	Female	No	≥35	＜35	Vaginal delivery	＜3	No	No	Yes	No	No	No	No	No	≥30 g/l	No	No	Yes	Yes	No	≥7	No	No	No	No	＜10 mg/l	＜10 mg/l	No	＜115 pg/mL	No	＜7 pg/mL	＜8 pg/mL	＜3	No	External Validation Set
1208	Female	No	≥35	＜35	Vaginal delivery	＜3	No	No	Yes	Yes	No	No	No	No	≥30 g/l	No	No	No	No	No	≥7	No	Yes	Yes	No	＜10 mg/l	＜10 mg/l	No	≥115 pg/mL	No	＜7 pg/mL	＜8 pg/mL	＜3	No	External Validation Set
1209	Female	No	＜35	＜35	Vaginal delivery	＜3	Yes	No	No	Yes	No	No	No	No	＜30 g/l	No	No	No	No	No	≥7	No	Yes	No	No	＜10 mg/l	＜10 mg/l	No	＜115 pg/mL	No	＜7 pg/mL	＜8 pg/mL	＜3	No	External Validation Set
1210	Female	No	≥35	＜35	Vaginal delivery	＜3	Yes	No	No	No	No	Yes	No	No	≥30 g/l	Yes	No	No	No	No	≥7	No	No	No	No	≥10 mg/l	＜10 mg/l	No	＜115 pg/mL	No	＜7 pg/mL	＜8 pg/mL	＜3	No	External Validation Set
1211	Male	No	＜35	＜35	Vaginal delivery	＜3	Yes	No	No	Yes	No	No	No	No	＜30 g/l	No	No	Yes	No	No	≥7	Yes	Yes	Yes	No	＜10 mg/l	≥10 mg/l	No	＜115 pg/mL	No	＜7 pg/mL	＜8 pg/mL	≥3	No	External Validation Set
1212	Female	Yes	＜35	＜35	Cesarean section	＜3	No	No	No	No	No	No	No	No	≥30 g/l	No	No	No	No	No	≥7	No	No	No	No	＜10 mg/l	＜10 mg/l	No	＜115 pg/mL	No	＜7 pg/mL	＜8 pg/mL	＜3	No	External Validation Set
1213	Female	No	≥35	＜35	Vaginal delivery	＜3	No	No	No	No	No	No	No	No	≥30 g/l	No	No	No	No	No	≥7	No	No	No	No	＜10 mg/l	＜10 mg/l	No	＜115 pg/mL	No	＜7 pg/mL	＜8 pg/mL	≥3	No	External Validation Set
1214	Female	No	≥35	＜35	Vaginal delivery	＜3	No	No	No	No	No	Yes	No	No	≥30 g/l	No	No	No	Yes	No	≥7	No	No	No	No	＜10 mg/l	＜10 mg/l	No	＜115 pg/mL	No	＜7 pg/mL	＜8 pg/mL	≥3	No	External Validation Set
1215	Female	Yes	≥35	≥35	Cesarean section	＜3	No	No	No	No	No	No	Yes	No	≥30 g/l	No	No	No	Yes	No	≥7	No	No	No	No	＜10 mg/l	＜10 mg/l	No	＜115 pg/mL	No	＜7 pg/mL	＜8 pg/mL	＜3	No	External Validation Set
1216	Female	No	＜35	≥35	Vaginal delivery	＜3	No	No	No	No	No	No	Yes	No	≥30 g/l	No	No	Yes	No	No	≥7	No	No	No	No	＜10 mg/l	＜10 mg/l	No	＜115 pg/mL	No	＜7 pg/mL	＜8 pg/mL	＜3	No	External Validation Set
1217	Female	No	＜35	≥35	Vaginal delivery	＜3	No	No	No	No	No	No	Yes	No	≥30 g/l	No	No	No	Yes	No	≥7	No	No	No	No	＜10 mg/l	＜10 mg/l	No	＜115 pg/mL	No	＜7 pg/mL	＜8 pg/mL	≥3	No	External Validation Set
1218	Female	No	＜35	＜35	Vaginal delivery	≥3	No	No	No	No	No	No	No	Yes	≥30 g/l	No	No	No	Yes	No	≥7	No	No	No	No	＜10 mg/l	＜10 mg/l	No	＜115 pg/mL	No	＜7 pg/mL	＜8 pg/mL	≥3	No	External Validation Set
1219	Female	No	＜35	＜35	Vaginal delivery	≥3	No	No	No	No	No	No	No	No	≥30 g/l	Yes	No	No	No	No	≥7	No	No	No	No	＜10 mg/l	＜10 mg/l	No	＜115 pg/mL	No	＜7 pg/mL	＜8 pg/mL	＜3	No	External Validation Set
1220	Female	No	≥35	＜35	Vaginal delivery	＜3	No	No	No	No	No	No	No	No	≥30 g/l	No	No	No	Yes	Yes	≥7	No	No	Yes	No	＜10 mg/l	＜10 mg/l	No	＜115 pg/mL	No	＜7 pg/mL	＜8 pg/mL	＜3	No	External Validation Set
1221	Female	No	＜35	＜35	Vaginal delivery	≥3	No	No	No	No	No	No	No	No	≥30 g/l	Yes	No	Yes	No	No	≥7	No	No	No	No	＜10 mg/l	＜10 mg/l	No	＜115 pg/mL	No	＜7 pg/mL	＜8 pg/mL	＜3	No	External Validation Set
1222	Female	No	＜35	＜35	Vaginal delivery	＜3	No	No	No	No	No	No	No	Yes	≥30 g/l	No	No	Yes	No	No	≥7	No	No	No	No	＜10 mg/l	＜10 mg/l	No	＜115 pg/mL	No	＜7 pg/mL	＜8 pg/mL	＜3	No	External Validation Set
1223	Male	No	≥35	＜35	Vaginal delivery	＜3	Yes	No	No	Yes	No	No	No	No	＜30 g/l	No	No	Yes	No	Yes	＜7	Yes	Yes	No	No	＜10 mg/l	＜10 mg/l	No	＜115 pg/mL	No	＜7 pg/mL	＜8 pg/mL	＜3	No	External Validation Set
1224	Male	No	≥35	＜35	Vaginal delivery	＜3	No	Yes	Yes	Yes	No	Yes	No	No	＜30 g/l	No	Yes	Yes	Yes	No	＜7	Yes	No	Yes	No	＜10 mg/l	＜10 mg/l	No	＜115 pg/mL	No	＜7 pg/mL	＜8 pg/mL	≥3	No	External Validation Set
1225	Female	No	＜35	≥35	Vaginal delivery	＜3	No	No	Yes	No	No	No	No	No	≥30 g/l	No	No	Yes	Yes	No	≥7	No	No	Yes	No	＜10 mg/l	＜10 mg/l	No	＜115 pg/mL	No	＜7 pg/mL	＜8 pg/mL	≥3	No	External Validation Set
1226	Female	No	＜35	＜35	Vaginal delivery	＜3	No	No	Yes	Yes	No	Yes	No	No	＜30 g/l	No	No	No	No	No	≥7	Yes	No	No	Yes	＜10 mg/l	＜10 mg/l	No	＜115 pg/mL	No	＜7 pg/mL	＜8 pg/mL	＜3	No	External Validation Set
1227	Female	No	＜35	＜35	Vaginal delivery	＜3	Yes	No	No	Yes	No	No	No	No	＜30 g/l	No	Yes	No	Yes	No	≥7	No	No	No	No	＜10 mg/l	＜10 mg/l	No	＜115 pg/mL	No	＜7 pg/mL	＜8 pg/mL	＜3	No	External Validation Set
1228	Female	Yes	≥35	＜35	Cesarean section	＜3	No	No	No	No	No	No	No	No	≥30 g/l	No	Yes	No	No	No	＜7	No	No	No	No	＜10 mg/l	＜10 mg/l	No	＜115 pg/mL	No	＜7 pg/mL	＜8 pg/mL	＜3	No	External Validation Set
1229	Male	No	≥35	＜35	Vaginal delivery	＜3	No	No	No	Yes	No	No	Yes	No	≥30 g/l	No	Yes	No	No	No	≥7	No	No	No	No	＜10 mg/l	＜10 mg/l	No	＜115 pg/mL	No	＜7 pg/mL	＜8 pg/mL	≥3	No	External Validation Set
1230	Female	No	≥35	＜35	Vaginal delivery	＜3	No	No	No	No	No	No	No	No	≥30 g/l	No	No	No	Yes	No	≥7	No	No	Yes	No	＜10 mg/l	＜10 mg/l	No	＜115 pg/mL	No	＜7 pg/mL	＜8 pg/mL	＜3	No	External Validation Set
1231	Female	Yes	＜35	＜35	Cesarean section	＜3	No	No	No	No	No	No	No	No	≥30 g/l	No	Yes	No	Yes	No	＜7	No	No	No	No	＜10 mg/l	＜10 mg/l	No	＜115 pg/mL	No	＜7 pg/mL	＜8 pg/mL	＜3	No	External Validation Set
1232	Female	No	＜35	＜35	Vaginal delivery	＜3	No	No	No	No	No	No	Yes	No	≥30 g/l	No	No	No	No	No	≥7	No	No	No	No	＜10 mg/l	＜10 mg/l	No	＜115 pg/mL	No	＜7 pg/mL	＜8 pg/mL	＜3	No	External Validation Set
1233	Male	No	＜35	＜35	Vaginal delivery	＜3	No	No	No	Yes	No	No	Yes	No	≥30 g/l	No	Yes	No	No	No	≥7	Yes	Yes	No	No	＜10 mg/l	＜10 mg/l	No	＜115 pg/mL	No	＜7 pg/mL	＜8 pg/mL	≥3	No	External Validation Set
1234	Female	No	＜35	＜35	Vaginal delivery	≥3	No	No	No	Yes	No	No	No	No	≥30 g/l	No	Yes	Yes	No	No	≥7	Yes	Yes	No	No	＜10 mg/l	＜10 mg/l	No	＜115 pg/mL	No	＜7 pg/mL	＜8 pg/mL	≥3	No	External Validation Set
1235	Female	Yes	＜35	＜35	Cesarean section	＜3	Yes	No	No	No	No	No	No	No	≥30 g/l	No	No	Yes	No	No	≥7	No	No	No	No	＜10 mg/l	＜10 mg/l	No	＜115 pg/mL	No	＜7 pg/mL	＜8 pg/mL	＜3	No	External Validation Set
1236	Female	No	≥35	＜35	Vaginal delivery	＜3	Yes	No	No	Yes	Yes	No	No	No	≥30 g/l	Yes	Yes	No	No	No	≥7	Yes	Yes	No	No	＜10 mg/l	≥10 mg/l	Yes	≥115 pg/mL	No	≥7 pg/mL	≥8 pg/mL	＜3	No	External Validation Set
1237	Female	No	＜35	＜35	Vaginal delivery	＜3	Yes	No	No	No	Yes	No	No	No	≥30 g/l	No	Yes	No	No	No	≥7	No	No	Yes	No	＜10 mg/l	＜10 mg/l	No	＜115 pg/mL	No	≥7 pg/mL	≥8 pg/mL	＜3	No	External Validation Set
1238	Female	Yes	＜35	＜35	Vaginal delivery	＜3	Yes	No	No	No	No	No	No	No	≥30 g/l	No	Yes	No	No	No	≥7	No	No	No	No	≥10 mg/l	＜10 mg/l	No	＜115 pg/mL	No	≥7 pg/mL	＜8 pg/mL	＜3	No	External Validation Set
1239	Male	No	≥35	≥35	Vaginal delivery	＜3	No	No	No	No	No	Yes	No	No	＜30 g/l	No	No	No	No	No	≥7	No	Yes	No	No	＜10 mg/l	≥10 mg/l	No	＜115 pg/mL	No	＜7 pg/mL	＜8 pg/mL	＜3	No	External Validation Set
1240	Male	No	＜35	＜35	Vaginal delivery	＜3	Yes	No	Yes	No	No	Yes	No	No	＜30 g/l	No	Yes	No	No	No	≥7	No	Yes	No	No	≥10 mg/l	≥10 mg/l	No	＜115 pg/mL	No	≥7 pg/mL	＜8 pg/mL	≥3	No	External Validation Set
1241	Female	No	＜35	＜35	Vaginal delivery	＜3	Yes	No	No	No	No	Yes	No	No	≥30 g/l	Yes	No	Yes	Yes	No	≥7	No	No	No	No	≥10 mg/l	＜10 mg/l	No	≥115 pg/mL	No	≥7 pg/mL	＜8 pg/mL	＜3	No	External Validation Set
1242	Male	No	≥35	＜35	Vaginal delivery	＜3	Yes	No	Yes	No	No	No	No	No	＜30 g/l	Yes	No	Yes	Yes	No	≥7	No	Yes	No	No	＜10 mg/l	＜10 mg/l	No	＜115 pg/mL	No	≥7 pg/mL	＜8 pg/mL	＜3	No	External Validation Set
1243	Male	No	＜35	＜35	Vaginal delivery	＜3	Yes	No	Yes	No	No	No	No	No	＜30 g/l	No	No	Yes	No	Yes	≥7	No	Yes	Yes	No	＜10 mg/l	＜10 mg/l	No	＜115 pg/mL	No	＜7 pg/mL	＜8 pg/mL	≥3	No	External Validation Set
1244	Female	No	≥35	≥35	Vaginal delivery	＜3	Yes	No	No	No	No	No	No	No	≥30 g/l	No	No	No	Yes	Yes	≥7	No	No	Yes	No	＜10 mg/l	＜10 mg/l	No	＜115 pg/mL	No	＜7 pg/mL	＜8 pg/mL	≥3	No	External Validation Set
1245	Male	No	＜35	＜35	Vaginal delivery	＜3	No	No	No	No	No	No	No	No	≥30 g/l	No	No	No	Yes	No	≥7	No	No	Yes	No	＜10 mg/l	≥10 mg/l	No	＜115 pg/mL	No	＜7 pg/mL	＜8 pg/mL	＜3	No	External Validation Set
1246	Female	No	≥35	＜35	Vaginal delivery	＜3	No	No	No	No	No	No	No	No	≥30 g/l	No	No	No	No	No	≥7	No	No	No	No	＜10 mg/l	＜10 mg/l	Yes	≥115 pg/mL	No	＜7 pg/mL	＜8 pg/mL	＜3	No	External Validation Set
1247	Female	No	＜35	＜35	Vaginal delivery	＜3	Yes	No	No	No	No	No	No	No	≥30 g/l	No	No	No	Yes	No	≥7	No	No	No	No	＜10 mg/l	＜10 mg/l	Yes	＜115 pg/mL	No	＜7 pg/mL	＜8 pg/mL	＜3	No	External Validation Set
1248	Male	No	≥35	＜35	Vaginal delivery	＜3	No	No	No	Yes	No	No	No	No	≥30 g/l	No	No	No	No	No	≥7	No	No	Yes	No	＜10 mg/l	＜10 mg/l	No	＜115 pg/mL	No	＜7 pg/mL	＜8 pg/mL	＜3	No	External Validation Set
1249	Female	No	≥35	＜35	Vaginal delivery	＜3	No	No	No	No	No	No	Yes	No	≥30 g/l	Yes	No	Yes	No	No	≥7	No	No	No	No	＜10 mg/l	＜10 mg/l	No	＜115 pg/mL	No	＜7 pg/mL	＜8 pg/mL	＜3	No	External Validation Set
1250	Female	No	＜35	＜35	Vaginal delivery	＜3	No	No	No	No	No	No	No	No	≥30 g/l	Yes	Yes	No	No	No	≥7	No	No	No	No	＜10 mg/l	＜10 mg/l	No	＜115 pg/mL	No	＜7 pg/mL	＜8 pg/mL	＜3	No	External Validation Set
1251	Female	No	≥35	＜35	Vaginal delivery	＜3	No	No	No	No	No	No	No	No	≥30 g/l	No	No	No	Yes	No	≥7	No	No	Yes	No	＜10 mg/l	＜10 mg/l	No	＜115 pg/mL	No	＜7 pg/mL	＜8 pg/mL	＜3	No	External Validation Set
1252	Male	No	＜35	＜35	Vaginal delivery	＜3	No	Yes	No	Yes	No	No	No	No	≥30 g/l	No	Yes	No	Yes	No	≥7	Yes	No	No	No	＜10 mg/l	＜10 mg/l	No	＜115 pg/mL	No	＜7 pg/mL	＜8 pg/mL	＜3	No	External Validation Set
1253	Male	No	＜35	＜35	Vaginal delivery	＜3	No	No	No	Yes	No	No	No	No	≥30 g/l	No	Yes	No	No	No	≥7	Yes	No	No	No	＜10 mg/l	＜10 mg/l	No	＜115 pg/mL	No	＜7 pg/mL	＜8 pg/mL	＜3	No	External Validation Set
1254	Female	No	＜35	≥35	Vaginal delivery	＜3	No	Yes	No	No	No	No	Yes	No	≥30 g/l	No	No	No	Yes	No	≥7	No	No	No	No	＜10 mg/l	＜10 mg/l	No	＜115 pg/mL	No	＜7 pg/mL	＜8 pg/mL	＜3	No	External Validation Set
1255	Male	No	＜35	＜35	Vaginal delivery	＜3	No	No	No	No	No	Yes	No	No	＜30 g/l	No	Yes	Yes	No	No	≥7	No	No	No	No	＜10 mg/l	＜10 mg/l	No	＜115 pg/mL	No	＜7 pg/mL	＜8 pg/mL	＜3	No	External Validation Set
1256	Female	No	＜35	≥35	Vaginal delivery	＜3	No	No	No	No	No	No	No	No	≥30 g/l	No	No	Yes	No	No	≥7	No	No	Yes	No	＜10 mg/l	＜10 mg/l	No	＜115 pg/mL	No	＜7 pg/mL	＜8 pg/mL	＜3	No	External Validation Set
1257	Female	No	＜35	＜35	Vaginal delivery	＜3	No	Yes	No	No	No	No	No	No	≥30 g/l	No	No	Yes	Yes	No	≥7	No	No	Yes	No	＜10 mg/l	＜10 mg/l	No	＜115 pg/mL	No	＜7 pg/mL	＜8 pg/mL	＜3	No	External Validation Set
1258	Male	No	＜35	＜35	Vaginal delivery	＜3	No	Yes	No	No	No	Yes	No	No	＜30 g/l	No	Yes	No	Yes	No	≥7	No	No	No	No	＜10 mg/l	＜10 mg/l	No	＜115 pg/mL	No	＜7 pg/mL	＜8 pg/mL	＜3	No	External Validation Set
1259	Male	Yes	＜35	＜35	Cesarean section	＜3	No	No	No	No	No	Yes	No	No	＜30 g/l	No	Yes	No	No	No	≥7	Yes	No	No	No	＜10 mg/l	＜10 mg/l	No	＜115 pg/mL	No	＜7 pg/mL	＜8 pg/mL	＜3	No	External Validation Set
1260	Female	Yes	＜35	＜35	Cesarean section	＜3	No	Yes	No	No	No	No	No	No	≥30 g/l	No	Yes	No	No	No	＜7	No	No	No	No	＜10 mg/l	＜10 mg/l	No	＜115 pg/mL	No	＜7 pg/mL	＜8 pg/mL	＜3	No	External Validation Set
1261	Female	No	＜35	＜35	Vaginal delivery	＜3	No	Yes	No	No	No	No	No	Yes	≥30 g/l	No	No	Yes	No	No	＜7	No	No	No	No	＜10 mg/l	＜10 mg/l	No	＜115 pg/mL	No	＜7 pg/mL	＜8 pg/mL	＜3	No	External Validation Set
1262	Female	No	＜35	＜35	Vaginal delivery	＜3	No	No	No	No	No	No	No	No	≥30 g/l	No	No	Yes	No	No	≥7	No	No	Yes	No	＜10 mg/l	＜10 mg/l	No	＜115 pg/mL	No	＜7 pg/mL	＜8 pg/mL	＜3	No	External Validation Set
1263	Female	No	≥35	＜35	Vaginal delivery	＜3	No	No	Yes	No	No	Yes	No	No	≥30 g/l	No	Yes	Yes	No	No	≥7	No	No	Yes	No	＜10 mg/l	＜10 mg/l	No	＜115 pg/mL	No	＜7 pg/mL	＜8 pg/mL	＜3	No	External Validation Set
1264	Female	No	≥35	＜35	Vaginal delivery	＜3	No	No	Yes	No	No	No	No	No	≥30 g/l	Yes	Yes	Yes	No	No	≥7	No	No	No	No	＜10 mg/l	＜10 mg/l	No	＜115 pg/mL	No	＜7 pg/mL	＜8 pg/mL	＜3	No	External Validation Set
1265	Female	No	＜35	＜35	Vaginal delivery	＜3	Yes	No	Yes	No	No	No	No	No	≥30 g/l	No	No	No	No	No	≥7	No	No	No	No	＜10 mg/l	＜10 mg/l	No	＜115 pg/mL	No	＜7 pg/mL	＜8 pg/mL	＜3	No	External Validation Set
1266	Female	No	＜35	＜35	Vaginal delivery	＜3	No	No	No	No	No	No	No	No	≥30 g/l	Yes	No	No	No	No	≥7	No	No	No	No	＜10 mg/l	＜10 mg/l	No	＜115 pg/mL	No	＜7 pg/mL	＜8 pg/mL	＜3	No	External Validation Set
1267	Female	No	＜35	＜35	Vaginal delivery	＜3	Yes	No	No	No	No	Yes	No	No	≥30 g/l	Yes	No	No	No	Yes	≥7	No	No	No	No	＜10 mg/l	＜10 mg/l	No	＜115 pg/mL	No	＜7 pg/mL	＜8 pg/mL	＜3	No	External Validation Set
1268	Female	Yes	≥35	＜35	Vaginal delivery	＜3	Yes	No	No	No	No	No	No	No	≥30 g/l	No	No	No	No	Yes	≥7	No	No	No	No	＜10 mg/l	＜10 mg/l	No	＜115 pg/mL	No	＜7 pg/mL	＜8 pg/mL	＜3	No	External Validation Set
1269	Male	Yes	≥35	＜35	Vaginal delivery	＜3	No	No	No	Yes	No	No	No	No	≥30 g/l	Yes	No	No	No	No	≥7	Yes	Yes	Yes	No	＜10 mg/l	＜10 mg/l	No	＜115 pg/mL	No	＜7 pg/mL	＜8 pg/mL	＜3	No	External Validation Set
1270	Male	No	≥35	＜35	Vaginal delivery	≥3	Yes	No	No	Yes	No	No	No	No	≥30 g/l	No	No	No	Yes	No	≥7	Yes	No	Yes	No	＜10 mg/l	＜10 mg/l	No	＜115 pg/mL	No	＜7 pg/mL	＜8 pg/mL	＜3	No	External Validation Set
1271	Female	Yes	≥35	＜35	Vaginal delivery	＜3	Yes	No	No	No	No	No	No	No	≥30 g/l	Yes	No	No	Yes	No	≥7	No	No	No	No	＜10 mg/l	＜10 mg/l	No	＜115 pg/mL	No	＜7 pg/mL	≥8 pg/mL	≥3	No	External Validation Set
1272	Female	No	＜35	＜35	Vaginal delivery	＜3	No	No	No	Yes	No	No	No	No	≥30 g/l	Yes	No	No	No	No	≥7	Yes	No	Yes	No	＜10 mg/l	＜10 mg/l	No	≥115 pg/mL	No	＜7 pg/mL	＜8 pg/mL	≥3	No	External Validation Set
1273	Female	No	＜35	＜35	Vaginal delivery	＜3	No	No	No	Yes	No	Yes	No	No	≥30 g/l	No	No	No	Yes	No	≥7	Yes	No	No	No	≥10 mg/l	＜10 mg/l	No	＜115 pg/mL	Yes	＜7 pg/mL	＜8 pg/mL	＜3	No	External Validation Set
1274	Female	No	＜35	＜35	Vaginal delivery	＜3	No	No	No	No	No	No	No	No	≥30 g/l	Yes	No	No	Yes	No	≥7	No	No	No	No	＜10 mg/l	＜10 mg/l	Yes	＜115 pg/mL	No	＜7 pg/mL	≥8 pg/mL	＜3	No	External Validation Set
1275	Male	Yes	≥35	＜35	Cesarean section	＜3	No	No	No	Yes	No	Yes	No	No	≥30 g/l	No	Yes	Yes	No	No	≥7	No	No	No	No	＜10 mg/l	＜10 mg/l	No	＜115 pg/mL	Yes	≥7 pg/mL	≥8 pg/mL	＜3	No	External Validation Set
1276	Female	Yes	＜35	＜35	Cesarean section	＜3	No	No	No	No	No	No	No	No	≥30 g/l	No	No	No	Yes	No	≥7	No	No	No	No	≥10 mg/l	＜10 mg/l	Yes	＜115 pg/mL	No	＜7 pg/mL	＜8 pg/mL	＜3	No	External Validation Set
1277	Female	No	＜35	≥35	Vaginal delivery	＜3	No	Yes	No	No	Yes	No	No	No	≥30 g/l	Yes	No	No	No	No	≥7	No	No	No	No	＜10 mg/l	＜10 mg/l	No	≥115 pg/mL	No	＜7 pg/mL	＜8 pg/mL	＜3	No	External Validation Set
1278	Female	No	≥35	≥35	Vaginal delivery	＜3	No	No	No	No	Yes	No	Yes	No	≥30 g/l	Yes	No	No	No	No	≥7	No	No	Yes	No	＜10 mg/l	＜10 mg/l	No	＜115 pg/mL	No	＜7 pg/mL	＜8 pg/mL	＜3	No	External Validation Set
1279	Female	No	≥35	＜35	Vaginal delivery	＜3	No	No	Yes	No	No	No	No	No	≥30 g/l	No	No	No	No	No	≥7	No	No	No	No	＜10 mg/l	＜10 mg/l	No	＜115 pg/mL	No	＜7 pg/mL	＜8 pg/mL	＜3	No	External Validation Set
1280	Female	No	＜35	≥35	Vaginal delivery	＜3	No	No	Yes	No	No	No	No	Yes	≥30 g/l	No	No	No	Yes	No	≥7	No	No	No	No	＜10 mg/l	＜10 mg/l	No	＜115 pg/mL	No	＜7 pg/mL	＜8 pg/mL	＜3	No	External Validation Set
1281	Female	No	＜35	＜35	Vaginal delivery	＜3	No	No	No	No	No	No	No	No	≥30 g/l	No	Yes	No	Yes	No	≥7	No	No	No	No	＜10 mg/l	＜10 mg/l	No	＜115 pg/mL	No	＜7 pg/mL	＜8 pg/mL	＜3	No	External Validation Set
1282	Female	No	＜35	＜35	Vaginal delivery	＜3	No	No	Yes	No	No	No	No	No	≥30 g/l	No	No	Yes	No	No	≥7	No	No	No	No	＜10 mg/l	＜10 mg/l	No	＜115 pg/mL	No	＜7 pg/mL	＜8 pg/mL	≥3	No	External Validation Set
1283	Male	No	≥35	＜35	Vaginal delivery	＜3	No	No	Yes	Yes	No	Yes	No	No	＜30 g/l	No	No	Yes	Yes	No	≥7	No	Yes	No	No	＜10 mg/l	＜10 mg/l	No	＜115 pg/mL	No	＜7 pg/mL	＜8 pg/mL	≥3	No	External Validation Set
1284	Female	No	＜35	＜35	Vaginal delivery	＜3	No	No	No	No	No	No	No	No	≥30 g/l	No	No	Yes	No	No	≥7	No	No	No	No	＜10 mg/l	＜10 mg/l	No	＜115 pg/mL	No	＜7 pg/mL	＜8 pg/mL	＜3	No	External Validation Set
1285	Male	No	＜35	＜35	Cesarean section	＜3	Yes	No	No	Yes	No	Yes	No	No	＜30 g/l	No	No	Yes	No	No	≥7	No	Yes	No	No	＜10 mg/l	＜10 mg/l	No	＜115 pg/mL	No	＜7 pg/mL	＜8 pg/mL	≥3	No	External Validation Set
1286	Female	No	≥35	＜35	Vaginal delivery	＜3	No	No	No	No	No	No	Yes	No	≥30 g/l	No	No	No	Yes	No	≥7	No	No	No	No	＜10 mg/l	＜10 mg/l	No	＜115 pg/mL	No	＜7 pg/mL	＜8 pg/mL	≥3	No	External Validation Set
1287	Female	No	≥35	＜35	Vaginal delivery	＜3	No	No	No	No	No	No	No	No	≥30 g/l	No	No	No	Yes	No	≥7	No	No	No	No	＜10 mg/l	＜10 mg/l	No	＜115 pg/mL	No	＜7 pg/mL	＜8 pg/mL	＜3	No	External Validation Set
1288	Female	No	＜35	＜35	Vaginal delivery	＜3	Yes	No	No	No	No	No	No	No	≥30 g/l	No	No	No	No	Yes	≥7	No	No	No	No	＜10 mg/l	＜10 mg/l	No	＜115 pg/mL	No	＜7 pg/mL	＜8 pg/mL	＜3	No	External Validation Set
1289	Female	No	＜35	＜35	Vaginal delivery	＜3	No	No	No	No	No	No	No	No	≥30 g/l	Yes	No	No	No	No	≥7	No	No	No	No	＜10 mg/l	＜10 mg/l	No	＜115 pg/mL	No	＜7 pg/mL	＜8 pg/mL	＜3	No	External Validation Set
1290	Male	No	＜35	＜35	Cesarean section	＜3	No	No	No	Yes	No	No	Yes	No	≥30 g/l	Yes	No	No	No	No	≥7	No	Yes	No	No	＜10 mg/l	＜10 mg/l	No	＜115 pg/mL	No	＜7 pg/mL	＜8 pg/mL	＜3	No	External Validation Set
1291	Male	No	＜35	＜35	Vaginal delivery	＜3	Yes	No	No	Yes	No	No	No	No	≥30 g/l	No	Yes	No	No	Yes	≥7	No	Yes	No	No	＜10 mg/l	＜10 mg/l	No	＜115 pg/mL	No	＜7 pg/mL	＜8 pg/mL	＜3	No	External Validation Set
1292	Female	No	≥35	＜35	Vaginal delivery	＜3	No	No	No	No	No	No	Yes	No	≥30 g/l	No	No	No	No	No	＜7	No	No	No	No	＜10 mg/l	＜10 mg/l	No	＜115 pg/mL	No	＜7 pg/mL	＜8 pg/mL	＜3	No	External Validation Set
1293	Male	No	＜35	＜35	Vaginal delivery	＜3	No	No	No	Yes	No	No	No	No	≥30 g/l	No	No	Yes	No	No	≥7	No	Yes	No	No	＜10 mg/l	＜10 mg/l	No	＜115 pg/mL	No	＜7 pg/mL	＜8 pg/mL	＜3	No	External Validation Set
1294	Female	No	＜35	＜35	Vaginal delivery	＜3	No	Yes	No	No	No	Yes	No	No	≥30 g/l	No	No	Yes	No	No	≥7	No	No	No	No	＜10 mg/l	＜10 mg/l	No	＜115 pg/mL	No	＜7 pg/mL	＜8 pg/mL	＜3	No	External Validation Set
1295	Female	No	≥35	＜35	Vaginal delivery	＜3	No	No	No	No	No	Yes	No	No	≥30 g/l	No	Yes	Yes	No	No	≥7	No	No	No	No	＜10 mg/l	＜10 mg/l	No	＜115 pg/mL	No	＜7 pg/mL	＜8 pg/mL	≥3	No	External Validation Set
1296	Female	No	＜35	＜35	Vaginal delivery	＜3	No	No	No	No	No	No	No	No	≥30 g/l	No	No	Yes	No	No	≥7	No	No	No	No	＜10 mg/l	＜10 mg/l	No	＜115 pg/mL	No	＜7 pg/mL	＜8 pg/mL	＜3	No	External Validation Set
1297	Female	No	≥35	≥35	Vaginal delivery	＜3	No	No	Yes	No	Yes	No	No	No	≥30 g/l	No	No	Yes	No	No	≥7	No	No	No	No	＜10 mg/l	＜10 mg/l	No	＜115 pg/mL	No	＜7 pg/mL	＜8 pg/mL	＜3	No	External Validation Set
1298	Female	No	≥35	＜35	Vaginal delivery	≥3	No	No	Yes	Yes	Yes	No	No	No	＜30 g/l	No	No	No	No	No	≥7	Yes	Yes	No	No	＜10 mg/l	＜10 mg/l	No	＜115 pg/mL	No	＜7 pg/mL	＜8 pg/mL	≥3	No	External Validation Set
1299	Female	No	＜35	≥35	Vaginal delivery	＜3	No	No	No	No	No	No	No	No	≥30 g/l	No	No	No	No	No	≥7	No	No	No	No	＜10 mg/l	＜10 mg/l	No	＜115 pg/mL	No	＜7 pg/mL	＜8 pg/mL	＜3	No	External Validation Set
1300	Female	No	＜35	＜35	Vaginal delivery	＜3	No	No	No	No	Yes	No	No	No	≥30 g/l	No	No	No	Yes	No	≥7	No	No	Yes	No	≥10 mg/l	＜10 mg/l	No	≥115 pg/mL	No	＜7 pg/mL	＜8 pg/mL	＜3	No	External Validation Set
1301	Female	No	＜35	＜35	Vaginal delivery	＜3	No	No	No	No	Yes	No	No	No	≥30 g/l	Yes	Yes	No	Yes	No	≥7	No	No	Yes	No	＜10 mg/l	＜10 mg/l	No	＜115 pg/mL	No	＜7 pg/mL	＜8 pg/mL	＜3	No	External Validation Set
1302	Female	No	＜35	＜35	Vaginal delivery	＜3	No	No	No	No	Yes	No	No	No	≥30 g/l	No	No	No	No	No	≥7	No	No	Yes	No	＜10 mg/l	＜10 mg/l	No	＜115 pg/mL	No	＜7 pg/mL	＜8 pg/mL	＜3	No	External Validation Set
1303	Male	No	＜35	＜35	Vaginal delivery	＜3	Yes	No	No	No	No	No	No	No	＜30 g/l	No	Yes	No	Yes	No	≥7	No	No	No	No	＜10 mg/l	＜10 mg/l	No	＜115 pg/mL	No	＜7 pg/mL	＜8 pg/mL	＜3	No	External Validation Set
1304	Female	Yes	≥35	＜35	Vaginal delivery	＜3	No	No	No	No	No	No	No	No	≥30 g/l	No	Yes	No	Yes	No	＜7	No	No	No	No	＜10 mg/l	＜10 mg/l	No	＜115 pg/mL	No	＜7 pg/mL	＜8 pg/mL	＜3	No	External Validation Set
1305	Female	No	≥35	＜35	Vaginal delivery	＜3	Yes	No	No	No	No	No	No	No	≥30 g/l	No	No	No	No	No	≥7	No	No	No	No	＜10 mg/l	＜10 mg/l	No	＜115 pg/mL	No	＜7 pg/mL	＜8 pg/mL	＜3	No	External Validation Set
1306	Female	No	＜35	＜35	Vaginal delivery	＜3	Yes	No	No	No	No	No	No	No	≥30 g/l	No	No	No	Yes	No	≥7	No	No	No	No	＜10 mg/l	＜10 mg/l	No	＜115 pg/mL	No	＜7 pg/mL	＜8 pg/mL	＜3	No	External Validation Set
1307	Female	Yes	≥35	＜35	Vaginal delivery	＜3	No	No	Yes	No	No	No	No	No	≥30 g/l	No	Yes	No	No	No	≥7	No	No	No	No	＜10 mg/l	＜10 mg/l	No	＜115 pg/mL	No	＜7 pg/mL	＜8 pg/mL	≥3	No	External Validation Set
1308	Female	No	＜35	＜35	Vaginal delivery	＜3	Yes	No	Yes	No	No	No	No	No	≥30 g/l	No	No	Yes	No	No	＜7	No	No	No	No	＜10 mg/l	＜10 mg/l	No	＜115 pg/mL	No	＜7 pg/mL	＜8 pg/mL	＜3	No	External Validation Set
1309	Female	No	＜35	≥35	Vaginal delivery	＜3	Yes	No	No	No	No	No	No	No	≥30 g/l	No	No	No	No	No	≥7	No	No	No	No	＜10 mg/l	＜10 mg/l	Yes	≥115 pg/mL	No	＜7 pg/mL	≥8 pg/mL	＜3	No	External Validation Set
1310	Female	No	≥35	≥35	Vaginal delivery	＜3	Yes	No	No	No	No	No	No	No	≥30 g/l	No	No	No	Yes	Yes	≥7	No	Yes	Yes	No	≥10 mg/l	＜10 mg/l	Yes	≥115 pg/mL	No	＜7 pg/mL	≥8 pg/mL	≥3	No	External Validation Set
1311	Female	No	≥35	≥35	Vaginal delivery	＜3	No	No	No	No	No	No	No	No	≥30 g/l	No	No	No	Yes	No	≥7	No	Yes	No	No	＜10 mg/l	＜10 mg/l	Yes	＜115 pg/mL	No	＜7 pg/mL	＜8 pg/mL	＜3	No	External Validation Set
1312	Female	No	＜35	＜35	Vaginal delivery	＜3	Yes	No	No	No	No	No	No	No	≥30 g/l	No	No	No	No	Yes	≥7	No	No	No	No	≥10 mg/l	＜10 mg/l	No	≥115 pg/mL	No	＜7 pg/mL	＜8 pg/mL	＜3	No	External Validation Set
1313	Female	No	≥35	＜35	Vaginal delivery	＜3	No	No	No	No	No	No	No	No	≥30 g/l	No	No	Yes	Yes	No	≥7	No	Yes	Yes	No	＜10 mg/l	＜10 mg/l	No	＜115 pg/mL	No	≥7 pg/mL	＜8 pg/mL	＜3	No	External Validation Set
1314	Female	No	≥35	＜35	Vaginal delivery	＜3	No	No	No	No	Yes	Yes	No	No	≥30 g/l	No	No	Yes	No	No	≥7	No	No	No	No	＜10 mg/l	＜10 mg/l	No	＜115 pg/mL	No	＜7 pg/mL	＜8 pg/mL	≥3	No	External Validation Set
1315	Female	No	＜35	＜35	Vaginal delivery	＜3	No	No	No	Yes	Yes	No	No	No	＜30 g/l	No	No	Yes	No	No	≥7	Yes	No	Yes	No	≥10 mg/l	≥10 mg/l	No	＜115 pg/mL	No	＜7 pg/mL	＜8 pg/mL	＜3	No	External Validation Set
1316	Female	No	≥35	＜35	Vaginal delivery	＜3	No	No	No	Yes	Yes	No	No	No	＜30 g/l	No	No	Yes	Yes	No	≥7	No	Yes	Yes	No	≥10 mg/l	≥10 mg/l	No	＜115 pg/mL	No	＜7 pg/mL	＜8 pg/mL	＜3	No	External Validation Set
1317	Female	No	≥35	＜35	Vaginal delivery	＜3	No	No	No	No	No	No	No	No	＜30 g/l	No	No	No	Yes	No	≥7	No	Yes	No	No	＜10 mg/l	＜10 mg/l	Yes	≥115 pg/mL	No	＜7 pg/mL	＜8 pg/mL	＜3	No	External Validation Set
1318	Female	No	＜35	＜35	Vaginal delivery	＜3	No	No	Yes	No	No	Yes	No	No	＜30 g/l	No	No	No	No	No	≥7	No	No	No	No	＜10 mg/l	＜10 mg/l	No	＜115 pg/mL	No	≥7 pg/mL	＜8 pg/mL	＜3	No	External Validation Set
1319	Female	No	＜35	＜35	Vaginal delivery	＜3	No	No	Yes	No	No	Yes	No	No	≥30 g/l	Yes	Yes	No	No	No	≥7	No	No	Yes	No	＜10 mg/l	＜10 mg/l	No	＜115 pg/mL	No	≥7 pg/mL	＜8 pg/mL	＜3	No	External Validation Set
1320	Female	No	＜35	＜35	Vaginal delivery	＜3	No	No	No	No	No	No	No	No	≥30 g/l	No	No	No	No	No	≥7	No	No	No	No	＜10 mg/l	＜10 mg/l	No	＜115 pg/mL	No	＜7 pg/mL	＜8 pg/mL	＜3	No	External Validation Set
1321	Female	No	＜35	＜35	Vaginal delivery	＜3	No	No	Yes	No	No	No	No	No	≥30 g/l	No	No	No	No	No	≥7	No	No	No	No	＜10 mg/l	＜10 mg/l	No	＜115 pg/mL	Yes	＜7 pg/mL	＜8 pg/mL	＜3	No	External Validation Set
1322	Female	No	≥35	＜35	Vaginal delivery	＜3	No	No	No	No	No	No	No	No	≥30 g/l	No	No	No	No	No	≥7	No	No	No	No	＜10 mg/l	＜10 mg/l	No	≥115 pg/mL	Yes	＜7 pg/mL	＜8 pg/mL	＜3	No	External Validation Set
1323	Female	No	＜35	≥35	Vaginal delivery	＜3	No	Yes	No	Yes	No	No	No	No	≥30 g/l	No	No	No	No	No	≥7	No	No	No	No	＜10 mg/l	＜10 mg/l	No	＜115 pg/mL	No	＜7 pg/mL	＜8 pg/mL	＜3	No	External Validation Set
1324	Female	No	≥35	＜35	Vaginal delivery	＜3	Yes	No	No	No	No	No	No	No	≥30 g/l	No	No	No	No	No	≥7	No	No	No	No	＜10 mg/l	＜10 mg/l	No	＜115 pg/mL	No	＜7 pg/mL	≥8 pg/mL	≥3	No	External Validation Set
1325	Female	No	＜35	＜35	Vaginal delivery	＜3	No	No	Yes	No	No	No	Yes	No	≥30 g/l	Yes	Yes	No	No	No	≥7	No	No	No	No	＜10 mg/l	＜10 mg/l	No	＜115 pg/mL	No	＜7 pg/mL	≥8 pg/mL	≥3	No	External Validation Set
1326	Female	No	＜35	＜35	Vaginal delivery	＜3	Yes	No	No	Yes	No	No	No	Yes	≥30 g/l	No	Yes	Yes	No	No	≥7	No	No	No	No	＜10 mg/l	＜10 mg/l	No	＜115 pg/mL	No	＜7 pg/mL	＜8 pg/mL	≥3	No	External Validation Set
1327	Female	No	≥35	＜35	Vaginal delivery	＜3	No	No	Yes	Yes	Yes	No	No	No	≥30 g/l	No	No	No	No	No	≥7	No	No	No	No	＜10 mg/l	＜10 mg/l	No	＜115 pg/mL	No	＜7 pg/mL	＜8 pg/mL	＜3	No	External Validation Set
1328	Female	No	≥35	＜35	Vaginal delivery	＜3	No	No	Yes	Yes	No	No	No	Yes	＜30 g/l	No	Yes	No	No	No	≥7	No	No	No	No	＜10 mg/l	＜10 mg/l	No	＜115 pg/mL	Yes	＜7 pg/mL	＜8 pg/mL	≥3	No	External Validation Set
1329	Female	No	＜35	＜35	Vaginal delivery	≥3	No	No	No	No	No	No	Yes	No	≥30 g/l	Yes	Yes	No	No	No	≥7	No	No	No	No	＜10 mg/l	＜10 mg/l	No	＜115 pg/mL	No	＜7 pg/mL	＜8 pg/mL	＜3	No	External Validation Set
1330	Female	Yes	＜35	＜35	Cesarean section	＜3	No	No	No	Yes	No	Yes	Yes	No	＜30 g/l	Yes	No	No	No	No	≥7	No	No	No	No	＜10 mg/l	＜10 mg/l	No	≥115 pg/mL	No	＜7 pg/mL	＜8 pg/mL	≥3	No	External Validation Set
1331	Female	No	＜35	＜35	Vaginal delivery	＜3	No	No	No	Yes	Yes	Yes	No	No	＜30 g/l	Yes	Yes	No	No	No	≥7	No	No	No	No	＜10 mg/l	＜10 mg/l	No	≥115 pg/mL	No	＜7 pg/mL	＜8 pg/mL	＜3	No	External Validation Set
1332	Female	Yes	＜35	＜35	Cesarean section	＜3	No	No	No	Yes	No	Yes	No	No	＜30 g/l	Yes	No	No	No	No	≥7	No	No	No	No	＜10 mg/l	＜10 mg/l	No	＜115 pg/mL	No	＜7 pg/mL	＜8 pg/mL	＜3	No	External Validation Set
1333	Female	No	＜35	＜35	Vaginal delivery	＜3	No	No	No	Yes	Yes	Yes	No	No	＜30 g/l	Yes	Yes	No	No	No	≥7	No	No	No	No	＜10 mg/l	＜10 mg/l	No	＜115 pg/mL	No	≥7 pg/mL	＜8 pg/mL	≥3	No	External Validation Set
1334	Female	No	≥35	＜35	Vaginal delivery	＜3	No	No	No	No	Yes	No	No	No	≥30 g/l	No	Yes	Yes	No	No	≥7	No	No	No	No	＜10 mg/l	＜10 mg/l	No	＜115 pg/mL	No	≥7 pg/mL	≥8 pg/mL	＜3	No	External Validation Set
1335	Female	Yes	≥35	≥35	Cesarean section	＜3	No	No	No	Yes	Yes	Yes	Yes	No	＜30 g/l	No	No	No	No	No	≥7	No	No	No	No	＜10 mg/l	＜10 mg/l	No	＜115 pg/mL	No	＜7 pg/mL	≥8 pg/mL	＜3	No	External Validation Set
1336	Female	Yes	＜35	≥35	Cesarean section	＜3	No	No	No	Yes	Yes	Yes	Yes	No	＜30 g/l	No	No	No	No	No	≥7	No	No	No	No	＜10 mg/l	＜10 mg/l	No	＜115 pg/mL	No	＜7 pg/mL	＜8 pg/mL	＜3	No	External Validation Set
1337	Female	No	≥35	≥35	Vaginal delivery	＜3	No	No	No	Yes	No	Yes	No	No	≥30 g/l	No	No	No	No	No	≥7	No	No	No	No	＜10 mg/l	＜10 mg/l	No	＜115 pg/mL	Yes	＜7 pg/mL	＜8 pg/mL	＜3	No	External Validation Set
1338	Female	No	≥35	≥35	Vaginal delivery	＜3	No	No	No	No	Yes	Yes	No	No	≥30 g/l	No	Yes	No	No	No	≥7	No	No	No	No	＜10 mg/l	＜10 mg/l	No	≥115 pg/mL	Yes	≥7 pg/mL	＜8 pg/mL	＜3	No	External Validation Set
1339	Female	No	＜35	＜35	Vaginal delivery	＜3	No	No	No	No	Yes	No	No	No	≥30 g/l	No	No	Yes	No	No	≥7	No	No	No	No	＜10 mg/l	＜10 mg/l	No	＜115 pg/mL	Yes	＜7 pg/mL	＜8 pg/mL	＜3	No	External Validation Set
1340	Female	No	＜35	≥35	Vaginal delivery	＜3	No	No	No	No	No	No	No	No	≥30 g/l	No	Yes	Yes	No	No	≥7	No	No	No	No	＜10 mg/l	＜10 mg/l	No	≥115 pg/mL	No	≥7 pg/mL	＜8 pg/mL	＜3	No	External Validation Set
1341	Female	No	≥35	＜35	Vaginal delivery	＜3	No	No	No	No	Yes	No	No	No	≥30 g/l	No	No	Yes	Yes	No	≥7	Yes	No	No	No	≥10 mg/l	＜10 mg/l	No	＜115 pg/mL	No	＜7 pg/mL	≥8 pg/mL	＜3	No	External Validation Set
1342	Female	No	≥35	＜35	Vaginal delivery	＜3	Yes	Yes	No	Yes	Yes	No	No	No	≥30 g/l	No	Yes	Yes	Yes	No	≥7	Yes	No	No	No	≥10 mg/l	＜10 mg/l	No	＜115 pg/mL	No	≥7 pg/mL	＜8 pg/mL	＜3	No	External Validation Set
1343	Female	No	＜35	＜35	Vaginal delivery	＜3	Yes	Yes	Yes	Yes	Yes	No	No	No	≥30 g/l	No	Yes	No	No	No	≥7	Yes	No	Yes	No	＜10 mg/l	≥10 mg/l	No	＜115 pg/mL	No	≥7 pg/mL	≥8 pg/mL	≥3	No	External Validation Set
1344	Female	No	≥35	＜35	Vaginal delivery	＜3	No	No	No	No	No	No	No	No	≥30 g/l	No	Yes	No	No	No	≥7	No	No	Yes	No	≥10 mg/l	＜10 mg/l	No	＜115 pg/mL	No	≥7 pg/mL	＜8 pg/mL	≥3	No	External Validation Set
1345	Female	No	≥35	＜35	Vaginal delivery	＜3	Yes	No	Yes	Yes	No	No	No	No	＜30 g/l	No	No	No	No	No	≥7	No	Yes	Yes	No	≥10 mg/l	≥10 mg/l	No	＜115 pg/mL	No	＜7 pg/mL	＜8 pg/mL	＜3	No	External Validation Set
1346	Female	No	＜35	＜35	Vaginal delivery	＜3	No	Yes	No	Yes	No	No	No	No	＜30 g/l	No	No	No	No	No	≥7	No	No	No	No	≥10 mg/l	＜10 mg/l	No	＜115 pg/mL	No	＜7 pg/mL	＜8 pg/mL	＜3	No	External Validation Set
1347	Female	No	≥35	＜35	Vaginal delivery	＜3	Yes	Yes	Yes	No	Yes	No	No	No	≥30 g/l	No	Yes	No	No	No	≥7	No	No	No	No	＜10 mg/l	＜10 mg/l	No	＜115 pg/mL	No	＜7 pg/mL	＜8 pg/mL	＜3	No	External Validation Set
1348	Female	No	＜35	＜35	Vaginal delivery	＜3	No	No	No	No	No	No	No	No	≥30 g/l	No	Yes	No	No	No	≥7	No	No	Yes	No	≥10 mg/l	＜10 mg/l	No	＜115 pg/mL	No	＜7 pg/mL	＜8 pg/mL	≥3	No	External Validation Set
1349	Female	Yes	＜35	≥35	Cesarean section	＜3	No	No	Yes	Yes	Yes	No	No	No	＜30 g/l	No	Yes	No	No	No	≥7	Yes	No	No	No	＜10 mg/l	＜10 mg/l	No	＜115 pg/mL	No	＜7 pg/mL	＜8 pg/mL	＜3	No	External Validation Set
1350	Female	Yes	＜35	＜35	Cesarean section	＜3	No	No	Yes	No	No	No	No	No	≥30 g/l	Yes	Yes	No	No	No	≥7	No	No	Yes	No	≥10 mg/l	＜10 mg/l	No	≥115 pg/mL	No	＜7 pg/mL	＜8 pg/mL	＜3	No	External Validation Set
1351	Female	No	＜35	＜35	Vaginal delivery	＜3	No	No	Yes	Yes	No	No	No	No	＜30 g/l	No	No	No	No	No	≥7	No	No	Yes	No	＜10 mg/l	＜10 mg/l	No	≥115 pg/mL	No	＜7 pg/mL	＜8 pg/mL	＜3	No	External Validation Set
1352	Female	Yes	≥35	＜35	Vaginal delivery	＜3	No	No	No	Yes	Yes	No	No	No	＜30 g/l	Yes	Yes	No	No	No	＜7	No	No	No	No	＜10 mg/l	＜10 mg/l	No	＜115 pg/mL	No	＜7 pg/mL	＜8 pg/mL	＜3	No	External Validation Set
1353	Male	Yes	＜35	＜35	Vaginal delivery	＜3	No	No	No	Yes	No	Yes	No	No	≥30 g/l	No	Yes	No	Yes	Yes	≥7	No	No	No	No	＜10 mg/l	＜10 mg/l	No	≥115 pg/mL	No	＜7 pg/mL	＜8 pg/mL	＜3	No	External Validation Set
1354	Female	No	＜35	＜35	Vaginal delivery	＜3	No	No	No	No	No	No	No	No	≥30 g/l	Yes	No	No	Yes	No	＜7	No	No	No	No	＜10 mg/l	＜10 mg/l	Yes	＜115 pg/mL	No	＜7 pg/mL	＜8 pg/mL	＜3	No	External Validation Set
1355	Male	No	＜35	＜35	Vaginal delivery	＜3	No	No	No	Yes	No	Yes	No	No	≥30 g/l	Yes	Yes	Yes	No	No	＜7	No	No	No	No	＜10 mg/l	＜10 mg/l	No	＜115 pg/mL	No	＜7 pg/mL	＜8 pg/mL	＜3	No	External Validation Set
1356	Male	No	＜35	＜35	Vaginal delivery	＜3	No	No	No	Yes	No	Yes	No	No	≥30 g/l	Yes	No	Yes	Yes	Yes	≥7	No	No	No	No	＜10 mg/l	＜10 mg/l	No	＜115 pg/mL	No	＜7 pg/mL	＜8 pg/mL	＜3	No	External Validation Set
1357	Female	No	≥35	＜35	Vaginal delivery	＜3	No	No	No	No	No	No	No	No	≥30 g/l	Yes	No	Yes	Yes	No	≥7	No	No	No	No	＜10 mg/l	＜10 mg/l	No	＜115 pg/mL	No	＜7 pg/mL	＜8 pg/mL	＜3	No	External Validation Set
1358	Male	No	≥35	≥35	Vaginal delivery	＜3	No	No	No	No	No	Yes	No	No	≥30 g/l	No	No	Yes	No	Yes	≥7	No	No	Yes	No	＜10 mg/l	＜10 mg/l	No	＜115 pg/mL	No	＜7 pg/mL	＜8 pg/mL	＜3	No	External Validation Set
1359	Female	No	≥35	＜35	Vaginal delivery	＜3	No	No	No	No	No	No	No	No	≥30 g/l	Yes	Yes	Yes	Yes	No	≥7	No	No	Yes	No	＜10 mg/l	＜10 mg/l	No	＜115 pg/mL	No	＜7 pg/mL	＜8 pg/mL	＜3	No	External Validation Set
1360	Male	No	＜35	＜35	Vaginal delivery	＜3	No	No	No	No	No	No	No	No	≥30 g/l	Yes	No	Yes	No	No	≥7	No	Yes	Yes	No	＜10 mg/l	＜10 mg/l	No	＜115 pg/mL	No	＜7 pg/mL	＜8 pg/mL	＜3	No	External Validation Set
1361	Male	No	≥35	＜35	Vaginal delivery	＜3	Yes	No	No	No	No	No	No	No	≥30 g/l	Yes	No	Yes	No	No	≥7	No	Yes	No	No	＜10 mg/l	＜10 mg/l	No	＜115 pg/mL	No	＜7 pg/mL	＜8 pg/mL	＜3	No	External Validation Set
1362	Male	No	＜35	＜35	Vaginal delivery	＜3	Yes	No	No	No	No	No	No	No	＜30 g/l	No	No	No	No	No	≥7	No	No	No	No	＜10 mg/l	＜10 mg/l	No	＜115 pg/mL	No	＜7 pg/mL	＜8 pg/mL	＜3	No	External Validation Set
1363	Male	No	＜35	＜35	Vaginal delivery	＜3	Yes	No	No	No	No	No	No	No	＜30 g/l	No	No	No	Yes	No	≥7	No	Yes	No	No	＜10 mg/l	＜10 mg/l	No	＜115 pg/mL	No	＜7 pg/mL	＜8 pg/mL	＜3	No	External Validation Set
1364	Male	No	＜35	＜35	Vaginal delivery	＜3	Yes	No	No	Yes	No	No	Yes	Yes	＜30 g/l	No	No	No	Yes	No	≥7	No	No	No	No	＜10 mg/l	＜10 mg/l	No	＜115 pg/mL	No	＜7 pg/mL	＜8 pg/mL	＜3	No	External Validation Set
1365	Male	No	＜35	＜35	Vaginal delivery	＜3	No	No	No	Yes	No	No	Yes	Yes	＜30 g/l	No	No	No	No	No	≥7	No	No	Yes	No	＜10 mg/l	＜10 mg/l	No	＜115 pg/mL	No	＜7 pg/mL	＜8 pg/mL	＜3	No	External Validation Set
1366	Female	No	≥35	＜35	Vaginal delivery	＜3	No	No	No	No	No	No	No	No	≥30 g/l	No	No	No	Yes	No	≥7	No	No	No	No	＜10 mg/l	＜10 mg/l	No	＜115 pg/mL	No	＜7 pg/mL	＜8 pg/mL	＜3	No	External Validation Set
1367	Female	No	≥35	＜35	Vaginal delivery	≥3	No	No	No	No	No	No	No	No	≥30 g/l	No	No	No	No	No	≥7	No	No	Yes	No	＜10 mg/l	＜10 mg/l	No	＜115 pg/mL	No	＜7 pg/mL	＜8 pg/mL	＜3	No	External Validation Set
1368	Female	No	≥35	＜35	Vaginal delivery	≥3	No	No	Yes	No	No	No	No	No	≥30 g/l	No	Yes	No	No	No	≥7	No	No	No	No	＜10 mg/l	＜10 mg/l	No	＜115 pg/mL	No	＜7 pg/mL	＜8 pg/mL	＜3	No	External Validation Set
1369	Male	No	＜35	≥35	Vaginal delivery	＜3	No	No	Yes	Yes	No	Yes	No	No	＜30 g/l	No	No	No	Yes	No	≥7	No	No	No	No	＜10 mg/l	＜10 mg/l	No	＜115 pg/mL	No	＜7 pg/mL	＜8 pg/mL	＜3	No	External Validation Set
1370	Male	No	≥35	＜35	Vaginal delivery	＜3	No	No	Yes	Yes	No	Yes	No	No	＜30 g/l	No	No	No	Yes	No	≥7	No	No	No	No	＜10 mg/l	＜10 mg/l	No	＜115 pg/mL	No	＜7 pg/mL	＜8 pg/mL	＜3	No	External Validation Set
1371	Female	No	＜35	＜35	Vaginal delivery	＜3	No	Yes	No	No	No	No	No	No	≥30 g/l	No	Yes	No	No	No	≥7	No	No	Yes	No	＜10 mg/l	＜10 mg/l	No	＜115 pg/mL	No	＜7 pg/mL	＜8 pg/mL	＜3	No	External Validation Set
1372	Male	No	＜35	＜35	Vaginal delivery	＜3	No	No	No	Yes	No	No	No	No	＜30 g/l	No	Yes	No	No	No	≥7	No	No	No	No	＜10 mg/l	＜10 mg/l	No	＜115 pg/mL	No	＜7 pg/mL	＜8 pg/mL	＜3	No	External Validation Set
1373	Male	No	＜35	＜35	Vaginal delivery	＜3	No	No	No	Yes	No	No	No	No	≥30 g/l	No	Yes	No	No	No	≥7	No	No	Yes	No	＜10 mg/l	＜10 mg/l	No	＜115 pg/mL	No	＜7 pg/mL	＜8 pg/mL	＜3	No	External Validation Set
1374	Female	No	＜35	＜35	Vaginal delivery	＜3	No	No	No	No	Yes	No	No	No	≥30 g/l	No	Yes	Yes	No	No	≥7	No	No	No	No	＜10 mg/l	＜10 mg/l	No	＜115 pg/mL	No	＜7 pg/mL	＜8 pg/mL	＜3	No	External Validation Set
1375	Male	No	≥35	＜35	Vaginal delivery	＜3	No	No	No	Yes	No	No	No	No	≥30 g/l	Yes	No	No	No	No	≥7	No	No	Yes	No	＜10 mg/l	＜10 mg/l	No	＜115 pg/mL	No	＜7 pg/mL	＜8 pg/mL	＜3	No	External Validation Set
1376	Female	No	≥35	≥35	Vaginal delivery	＜3	No	No	No	No	No	No	No	No	≥30 g/l	Yes	No	Yes	No	No	≥7	No	No	Yes	No	＜10 mg/l	＜10 mg/l	No	＜115 pg/mL	No	＜7 pg/mL	＜8 pg/mL	＜3	No	External Validation Set
1377	Female	No	≥35	＜35	Vaginal delivery	＜3	Yes	No	No	No	Yes	No	No	No	≥30 g/l	No	Yes	No	Yes	Yes	≥7	No	Yes	No	No	＜10 mg/l	＜10 mg/l	No	＜115 pg/mL	No	＜7 pg/mL	＜8 pg/mL	＜3	No	External Validation Set
1378	Female	No	＜35	＜35	Vaginal delivery	＜3	No	No	No	No	No	No	No	No	≥30 g/l	No	Yes	No	Yes	No	＜7	No	No	Yes	No	＜10 mg/l	＜10 mg/l	No	＜115 pg/mL	No	＜7 pg/mL	＜8 pg/mL	≥3	No	External Validation Set
1379	Male	No	＜35	＜35	Vaginal delivery	＜3	Yes	No	No	Yes	No	Yes	No	No	≥30 g/l	No	No	No	No	Yes	≥7	No	Yes	No	No	＜10 mg/l	＜10 mg/l	No	≥115 pg/mL	No	＜7 pg/mL	＜8 pg/mL	＜3	No	External Validation Set
1380	Male	No	＜35	＜35	Vaginal delivery	＜3	No	No	No	Yes	Yes	No	No	No	≥30 g/l	Yes	No	No	Yes	Yes	≥7	No	No	No	No	＜10 mg/l	≥10 mg/l	No	＜115 pg/mL	No	＜7 pg/mL	＜8 pg/mL	＜3	No	External Validation Set
1381	Female	No	＜35	＜35	Vaginal delivery	＜3	No	No	No	No	No	No	No	No	≥30 g/l	Yes	No	Yes	Yes	No	≥7	No	No	No	No	≥10 mg/l	＜10 mg/l	No	＜115 pg/mL	No	＜7 pg/mL	＜8 pg/mL	＜3	No	External Validation Set
1382	Male	No	＜35	＜35	Vaginal delivery	＜3	No	No	No	Yes	Yes	No	No	No	＜30 g/l	Yes	No	Yes	No	No	≥7	Yes	No	Yes	No	≥10 mg/l	≥10 mg/l	No	＜115 pg/mL	No	＜7 pg/mL	＜8 pg/mL	＜3	No	External Validation Set
1383	Female	Yes	＜35	＜35	Cesarean section	＜3	No	No	No	No	No	No	No	No	≥30 g/l	No	No	Yes	Yes	Yes	＜7	No	Yes	Yes	No	＜10 mg/l	＜10 mg/l	No	＜115 pg/mL	No	＜7 pg/mL	＜8 pg/mL	＜3	No	External Validation Set
1384	Female	No	＜35	＜35	Vaginal delivery	＜3	No	No	No	No	No	No	No	No	≥30 g/l	No	No	No	No	No	＜7	No	Yes	Yes	No	＜10 mg/l	＜10 mg/l	No	≥115 pg/mL	No	＜7 pg/mL	＜8 pg/mL	＜3	No	External Validation Set
1385	Male	Yes	≥35	＜35	Cesarean section	＜3	No	No	No	Yes	No	No	No	No	＜30 g/l	Yes	No	No	No	No	≥7	Yes	No	Yes	No	＜10 mg/l	≥10 mg/l	No	＜115 pg/mL	No	＜7 pg/mL	＜8 pg/mL	＜3	No	External Validation Set
1386	Male	No	≥35	＜35	Vaginal delivery	＜3	No	No	No	Yes	No	No	No	No	＜30 g/l	Yes	No	No	No	No	≥7	No	No	No	No	＜10 mg/l	＜10 mg/l	No	＜115 pg/mL	No	＜7 pg/mL	＜8 pg/mL	＜3	No	External Validation Set
1387	Female	No	＜35	＜35	Vaginal delivery	＜3	No	Yes	No	No	No	No	No	No	≥30 g/l	No	Yes	No	No	No	≥7	No	No	No	No	＜10 mg/l	＜10 mg/l	No	＜115 pg/mL	No	＜7 pg/mL	＜8 pg/mL	＜3	No	External Validation Set
1388	Female	No	≥35	＜35	Vaginal delivery	＜3	No	No	No	No	No	No	No	No	≥30 g/l	No	Yes	Yes	No	No	≥7	No	No	No	No	＜10 mg/l	＜10 mg/l	No	＜115 pg/mL	No	＜7 pg/mL	＜8 pg/mL	≥3	No	External Validation Set
1389	Female	No	≥35	＜35	Vaginal delivery	＜3	No	No	Yes	No	No	No	No	Yes	≥30 g/l	Yes	Yes	No	No	No	≥7	No	No	No	No	＜10 mg/l	＜10 mg/l	No	＜115 pg/mL	No	＜7 pg/mL	＜8 pg/mL	＜3	No	External Validation Set
1390	Female	No	≥35	＜35	Vaginal delivery	＜3	No	No	Yes	No	No	No	No	Yes	≥30 g/l	No	Yes	No	No	No	≥7	No	No	No	No	＜10 mg/l	＜10 mg/l	No	＜115 pg/mL	No	＜7 pg/mL	＜8 pg/mL	≥3	No	External Validation Set
1391	Female	No	＜35	≥35	Vaginal delivery	＜3	No	No	Yes	No	No	No	Yes	No	≥30 g/l	Yes	No	Yes	No	No	≥7	No	No	No	No	＜10 mg/l	＜10 mg/l	No	＜115 pg/mL	No	＜7 pg/mL	＜8 pg/mL	＜3	No	External Validation Set
1392	Female	No	＜35	＜35	Vaginal delivery	＜3	Yes	No	Yes	No	No	No	No	No	≥30 g/l	Yes	No	No	No	No	≥7	No	No	No	No	＜10 mg/l	＜10 mg/l	No	＜115 pg/mL	No	＜7 pg/mL	＜8 pg/mL	＜3	No	External Validation Set
1393	Male	No	＜35	≥35	Vaginal delivery	＜3	Yes	No	Yes	Yes	No	No	Yes	No	≥30 g/l	No	No	No	No	No	≥7	No	No	No	No	＜10 mg/l	＜10 mg/l	No	＜115 pg/mL	No	＜7 pg/mL	＜8 pg/mL	＜3	No	External Validation Set
1394	Male	No	＜35	＜35	Vaginal delivery	＜3	No	Yes	No	No	No	No	No	No	≥30 g/l	No	No	Yes	No	No	≥7	No	No	No	No	＜10 mg/l	＜10 mg/l	No	＜115 pg/mL	No	＜7 pg/mL	＜8 pg/mL	＜3	No	External Validation Set
1395	Female	No	≥35	≥35	Vaginal delivery	＜3	No	No	No	No	No	No	No	No	≥30 g/l	Yes	No	Yes	No	No	≥7	No	No	No	No	＜10 mg/l	＜10 mg/l	No	＜115 pg/mL	No	＜7 pg/mL	＜8 pg/mL	＜3	No	External Validation Set
1396	Female	No	≥35	＜35	Vaginal delivery	＜3	No	No	No	No	No	Yes	No	No	≥30 g/l	Yes	No	No	No	No	≥7	No	No	No	No	＜10 mg/l	＜10 mg/l	No	＜115 pg/mL	No	＜7 pg/mL	＜8 pg/mL	＜3	No	External Validation Set
1397	Female	No	＜35	＜35	Vaginal delivery	＜3	Yes	Yes	No	No	No	No	No	No	≥30 g/l	Yes	No	No	No	No	≥7	No	No	No	No	＜10 mg/l	＜10 mg/l	No	＜115 pg/mL	No	＜7 pg/mL	＜8 pg/mL	≥3	No	External Validation Set
1398	Female	No	≥35	＜35	Vaginal delivery	＜3	No	Yes	No	No	No	Yes	No	No	≥30 g/l	Yes	No	Yes	No	No	≥7	No	No	No	No	＜10 mg/l	＜10 mg/l	No	＜115 pg/mL	No	＜7 pg/mL	＜8 pg/mL	＜3	No	External Validation Set
1399	Female	No	≥35	＜35	Vaginal delivery	＜3	No	No	No	No	No	No	No	No	≥30 g/l	Yes	No	Yes	No	No	≥7	No	No	No	No	＜10 mg/l	＜10 mg/l	No	＜115 pg/mL	No	＜7 pg/mL	＜8 pg/mL	＜3	No	External Validation Set
1400	Male	Yes	≥35	＜35	Cesarean section	＜3	Yes	No	No	No	No	No	No	No	＜30 g/l	Yes	No	Yes	No	No	≥7	No	No	No	No	＜10 mg/l	＜10 mg/l	No	＜115 pg/mL	No	＜7 pg/mL	＜8 pg/mL	＜3	No	External Validation Set
1401	Male	No	≥35	＜35	Vaginal delivery	＜3	No	No	No	No	Yes	No	No	No	＜30 g/l	Yes	No	Yes	No	No	≥7	No	No	No	No	＜10 mg/l	＜10 mg/l	No	＜115 pg/mL	No	＜7 pg/mL	＜8 pg/mL	＜3	No	External Validation Set
1402	Female	No	＜35	＜35	Vaginal delivery	＜3	Yes	No	No	No	Yes	No	No	No	≥30 g/l	No	No	Yes	No	No	≥7	No	No	No	No	＜10 mg/l	＜10 mg/l	No	＜115 pg/mL	No	＜7 pg/mL	＜8 pg/mL	＜3	No	External Validation Set
1403	Male	No	＜35	＜35	Vaginal delivery	＜3	Yes	No	No	Yes	No	Yes	No	No	＜30 g/l	No	No	No	No	No	≥7	No	No	No	No	＜10 mg/l	＜10 mg/l	No	＜115 pg/mL	No	＜7 pg/mL	＜8 pg/mL	＜3	No	External Validation Set
1404	Male	No	≥35	＜35	Vaginal delivery	＜3	Yes	No	No	Yes	Yes	Yes	No	No	＜30 g/l	Yes	No	No	No	No	≥7	No	No	No	No	＜10 mg/l	＜10 mg/l	No	＜115 pg/mL	No	＜7 pg/mL	＜8 pg/mL	≥3	No	External Validation Set
1405	Female	No	≥35	＜35	Vaginal delivery	＜3	No	No	No	No	Yes	Yes	No	No	≥30 g/l	No	No	No	No	No	≥7	No	No	No	No	＜10 mg/l	＜10 mg/l	No	＜115 pg/mL	No	＜7 pg/mL	＜8 pg/mL	≥3	No	External Validation Set
1406	Male	No	＜35	＜35	Vaginal delivery	＜3	No	No	No	Yes	No	No	No	No	＜30 g/l	Yes	No	No	No	No	≥7	No	No	No	No	＜10 mg/l	＜10 mg/l	No	＜115 pg/mL	No	＜7 pg/mL	＜8 pg/mL	＜3	No	External Validation Set
1407	Female	No	≥35	＜35	Vaginal delivery	＜3	No	No	No	No	Yes	No	No	No	≥30 g/l	Yes	No	Yes	No	No	≥7	No	No	No	No	＜10 mg/l	＜10 mg/l	No	＜115 pg/mL	No	＜7 pg/mL	＜8 pg/mL	≥3	No	External Validation Set
1408	Female	No	≥35	＜35	Vaginal delivery	≥3	No	No	No	No	No	No	No	No	≥30 g/l	Yes	No	No	No	No	≥7	No	No	No	No	＜10 mg/l	＜10 mg/l	No	＜115 pg/mL	No	＜7 pg/mL	＜8 pg/mL	≥3	No	External Validation Set
1409	Female	No	≥35	＜35	Vaginal delivery	＜3	No	No	No	No	Yes	No	No	No	≥30 g/l	Yes	No	No	No	No	≥7	No	No	No	No	＜10 mg/l	＜10 mg/l	No	＜115 pg/mL	No	＜7 pg/mL	＜8 pg/mL	＜3	No	External Validation Set
1410	Male	No	≥35	≥35	Vaginal delivery	＜3	No	No	Yes	Yes	No	No	No	No	≥30 g/l	No	Yes	No	No	No	≥7	Yes	Yes	No	No	≥10 mg/l	＜10 mg/l	No	≥115 pg/mL	No	≥7 pg/mL	＜8 pg/mL	≥3	No	External Validation Set
1411	Male	No	≥35	≥35	Vaginal delivery	＜3	No	No	Yes	Yes	Yes	No	No	No	≥30 g/l	Yes	No	No	No	No	≥7	Yes	Yes	Yes	No	＜10 mg/l	≥10 mg/l	No	≥115 pg/mL	No	＜7 pg/mL	＜8 pg/mL	＜3	No	External Validation Set
1412	Female	No	＜35	≥35	Vaginal delivery	＜3	No	No	No	No	Yes	No	No	No	≥30 g/l	No	Yes	No	No	No	≥7	No	No	No	No	≥10 mg/l	＜10 mg/l	No	＜115 pg/mL	No	≥7 pg/mL	＜8 pg/mL	≥3	No	External Validation Set
1413	Male	No	＜35	≥35	Vaginal delivery	＜3	No	No	No	Yes	No	No	No	No	≥30 g/l	No	No	Yes	No	No	＜7	No	Yes	Yes	No	＜10 mg/l	≥10 mg/l	No	≥115 pg/mL	No	＜7 pg/mL	＜8 pg/mL	≥3	No	External Validation Set
1414	Female	No	≥35	＜35	Vaginal delivery	＜3	Yes	No	Yes	No	Yes	No	No	No	≥30 g/l	No	No	Yes	No	No	＜7	No	No	No	No	≥10 mg/l	＜10 mg/l	No	＜115 pg/mL	No	＜7 pg/mL	＜8 pg/mL	＜3	No	External Validation Set
1415	Female	No	≥35	＜35	Vaginal delivery	＜3	No	No	No	No	No	No	No	No	≥30 g/l	No	Yes	Yes	No	No	≥7	No	No	No	No	≥10 mg/l	＜10 mg/l	No	＜115 pg/mL	No	＜7 pg/mL	＜8 pg/mL	＜3	No	External Validation Set
1416	Male	No	≥35	＜35	Vaginal delivery	＜3	Yes	No	No	Yes	No	No	No	No	≥30 g/l	Yes	No	No	No	No	≥7	No	Yes	No	No	＜10 mg/l	＜10 mg/l	No	＜115 pg/mL	No	＜7 pg/mL	＜8 pg/mL	＜3	No	External Validation Set
1417	Male	No	≥35	＜35	Vaginal delivery	＜3	No	No	No	Yes	No	No	No	No	≥30 g/l	Yes	Yes	Yes	No	No	＜7	Yes	Yes	Yes	No	≥10 mg/l	＜10 mg/l	No	＜115 pg/mL	No	＜7 pg/mL	＜8 pg/mL	＜3	No	External Validation Set
1418	Female	No	≥35	＜35	Vaginal delivery	＜3	Yes	No	No	No	No	Yes	No	No	≥30 g/l	No	No	Yes	No	No	≥7	No	No	No	No	＜10 mg/l	＜10 mg/l	No	≥115 pg/mL	No	＜7 pg/mL	＜8 pg/mL	＜3	No	External Validation Set
1419	Female	No	≥35	＜35	Vaginal delivery	＜3	No	Yes	No	No	No	No	No	No	≥30 g/l	No	No	Yes	No	No	＜7	No	No	No	No	≥10 mg/l	＜10 mg/l	No	＜115 pg/mL	No	＜7 pg/mL	＜8 pg/mL	≥3	No	External Validation Set
1420	Female	No	＜35	＜35	Vaginal delivery	＜3	No	No	Yes	No	No	Yes	No	No	≥30 g/l	Yes	No	Yes	No	No	≥7	No	No	Yes	No	＜10 mg/l	＜10 mg/l	No	＜115 pg/mL	Yes	＜7 pg/mL	＜8 pg/mL	≥3	No	External Validation Set
1421	Female	No	≥35	＜35	Vaginal delivery	＜3	Yes	No	No	No	No	No	No	No	≥30 g/l	No	No	No	No	No	≥7	No	No	No	No	＜10 mg/l	＜10 mg/l	No	＜115 pg/mL	No	＜7 pg/mL	＜8 pg/mL	＜3	No	External Validation Set
1422	Female	No	＜35	＜35	Vaginal delivery	＜3	No	No	No	No	No	No	Yes	No	≥30 g/l	Yes	No	No	No	No	≥7	No	No	No	No	＜10 mg/l	＜10 mg/l	No	＜115 pg/mL	No	＜7 pg/mL	＜8 pg/mL	＜3	No	External Validation Set
1423	Female	No	＜35	＜35	Vaginal delivery	＜3	Yes	No	No	No	No	No	No	No	≥30 g/l	No	No	No	No	No	≥7	No	No	No	No	＜10 mg/l	＜10 mg/l	No	≥115 pg/mL	No	＜7 pg/mL	＜8 pg/mL	＜3	No	External Validation Set
1424	Male	No	＜35	＜35	Vaginal delivery	＜3	No	No	Yes	No	No	No	No	No	＜30 g/l	Yes	Yes	No	No	No	≥7	No	Yes	Yes	No	＜10 mg/l	＜10 mg/l	No	＜115 pg/mL	No	＜7 pg/mL	＜8 pg/mL	＜3	No	External Validation Set
1425	Male	No	≥35	＜35	Vaginal delivery	＜3	No	Yes	No	No	Yes	Yes	No	No	≥30 g/l	Yes	No	No	No	No	≥7	No	Yes	No	No	＜10 mg/l	＜10 mg/l	No	≥115 pg/mL	Yes	＜7 pg/mL	≥8 pg/mL	＜3	No	External Validation Set
1426	Female	No	＜35	＜35	Vaginal delivery	＜3	Yes	No	No	No	No	No	No	No	≥30 g/l	Yes	No	No	No	No	≥7	No	No	Yes	No	＜10 mg/l	＜10 mg/l	No	≥115 pg/mL	No	≥7 pg/mL	＜8 pg/mL	＜3	No	External Validation Set
1427	Female	No	＜35	＜35	Vaginal delivery	＜3	No	No	Yes	No	No	No	No	Yes	≥30 g/l	Yes	No	No	No	No	≥7	No	No	Yes	No	＜10 mg/l	＜10 mg/l	No	＜115 pg/mL	No	≥7 pg/mL	≥8 pg/mL	＜3	No	External Validation Set
1428	Female	No	＜35	＜35	Vaginal delivery	＜3	No	Yes	No	No	No	No	No	No	≥30 g/l	Yes	No	Yes	No	No	≥7	No	No	No	No	＜10 mg/l	＜10 mg/l	No	≥115 pg/mL	No	≥7 pg/mL	≥8 pg/mL	＜3	No	External Validation Set
1429	Female	No	＜35	＜35	Vaginal delivery	＜3	No	No	Yes	No	No	No	No	No	≥30 g/l	Yes	No	Yes	No	No	≥7	No	No	Yes	No	≥10 mg/l	＜10 mg/l	Yes	＜115 pg/mL	No	＜7 pg/mL	＜8 pg/mL	＜3	No	External Validation Set
1430	Female	No	＜35	＜35	Vaginal delivery	＜3	No	No	No	No	Yes	No	No	No	≥30 g/l	No	No	Yes	No	Yes	≥7	No	No	No	No	＜10 mg/l	＜10 mg/l	Yes	＜115 pg/mL	No	≥7 pg/mL	＜8 pg/mL	＜3	No	External Validation Set
1431	Male	No	＜35	＜35	Vaginal delivery	＜3	No	No	No	No	No	No	No	No	≥30 g/l	No	No	Yes	No	Yes	≥7	Yes	Yes	No	No	＜10 mg/l	≥10 mg/l	No	＜115 pg/mL	No	≥7 pg/mL	≥8 pg/mL	＜3	No	External Validation Set
1432	Male	No	＜35	≥35	Vaginal delivery	＜3	No	No	No	No	No	No	No	No	≥30 g/l	Yes	No	No	No	No	≥7	No	Yes	No	No	≥10 mg/l	＜10 mg/l	No	＜115 pg/mL	No	＜7 pg/mL	≥8 pg/mL	≥3	No	External Validation Set
1433	Female	No	＜35	＜35	Vaginal delivery	＜3	No	No	No	No	Yes	No	No	No	≥30 g/l	No	No	No	No	No	≥7	No	No	Yes	No	≥10 mg/l	＜10 mg/l	No	≥115 pg/mL	No	＜7 pg/mL	＜8 pg/mL	＜3	No	External Validation Set
1434	Male	No	≥35	＜35	Vaginal delivery	＜3	No	No	No	Yes	No	Yes	No	No	≥30 g/l	No	No	Yes	No	No	≥7	No	Yes	Yes	No	＜10 mg/l	＜10 mg/l	No	＜115 pg/mL	No	≥7 pg/mL	＜8 pg/mL	＜3	No	External Validation Set
1435	Male	No	＜35	＜35	Vaginal delivery	＜3	No	No	No	Yes	No	Yes	No	No	＜30 g/l	No	No	Yes	Yes	No	≥7	Yes	Yes	No	No	＜10 mg/l	＜10 mg/l	No	＜115 pg/mL	No	＜7 pg/mL	＜8 pg/mL	≥3	No	External Validation Set
1436	Female	No	≥35	≥35	Vaginal delivery	＜3	No	No	No	No	No	No	Yes	No	≥30 g/l	No	No	Yes	Yes	No	≥7	No	No	No	No	≥10 mg/l	＜10 mg/l	No	＜115 pg/mL	No	＜7 pg/mL	＜8 pg/mL	＜3	No	External Validation Set
1437	Male	No	＜35	≥35	Vaginal delivery	＜3	No	No	No	Yes	No	No	No	No	＜30 g/l	No	No	No	No	No	≥7	Yes	Yes	No	No	＜10 mg/l	＜10 mg/l	No	＜115 pg/mL	No	≥7 pg/mL	＜8 pg/mL	＜3	No	External Validation Set
1438	Female	No	＜35	＜35	Vaginal delivery	＜3	No	No	No	No	No	No	No	No	≥30 g/l	No	No	No	No	No	≥7	No	No	No	No	＜10 mg/l	＜10 mg/l	No	≥115 pg/mL	No	＜7 pg/mL	＜8 pg/mL	＜3	No	External Validation Set
1439	Female	No	＜35	＜35	Vaginal delivery	＜3	No	No	No	No	No	No	No	No	≥30 g/l	No	No	No	No	No	≥7	No	No	No	No	＜10 mg/l	＜10 mg/l	No	＜115 pg/mL	No	＜7 pg/mL	＜8 pg/mL	＜3	No	External Validation Set
1440	Female	No	＜35	＜35	Vaginal delivery	＜3	No	No	No	No	No	No	No	No	≥30 g/l	No	Yes	Yes	No	No	≥7	No	No	No	No	＜10 mg/l	＜10 mg/l	No	＜115 pg/mL	No	＜7 pg/mL	＜8 pg/mL	≥3	No	External Validation Set
1441	Male	No	＜35	＜35	Vaginal delivery	＜3	Yes	No	No	Yes	No	No	No	No	＜30 g/l	No	Yes	No	Yes	No	≥7	Yes	Yes	Yes	No	＜10 mg/l	≥10 mg/l	No	＜115 pg/mL	No	＜7 pg/mL	＜8 pg/mL	≥3	No	External Validation Set
1442	Male	No	≥35	＜35	Vaginal delivery	＜3	Yes	No	No	Yes	No	No	No	No	＜30 g/l	No	No	No	No	No	≥7	No	Yes	No	No	＜10 mg/l	≥10 mg/l	Yes	＜115 pg/mL	No	＜7 pg/mL	＜8 pg/mL	＜3	No	External Validation Set
1443	Female	No	＜35	＜35	Vaginal delivery	＜3	No	No	Yes	No	No	No	No	No	≥30 g/l	No	No	No	No	No	≥7	No	No	No	No	≥10 mg/l	＜10 mg/l	No	＜115 pg/mL	No	＜7 pg/mL	＜8 pg/mL	＜3	No	External Validation Set
1444	Female	No	≥35	＜35	Vaginal delivery	＜3	Yes	Yes	No	Yes	No	No	No	No	＜30 g/l	No	No	No	No	No	＜7	No	Yes	No	No	＜10 mg/l	≥10 mg/l	No	＜115 pg/mL	No	＜7 pg/mL	＜8 pg/mL	＜3	No	External Validation Set
1445	Female	No	≥35	＜35	Vaginal delivery	＜3	No	No	No	No	No	Yes	No	No	≥30 g/l	No	Yes	No	No	No	≥7	No	No	No	No	＜10 mg/l	＜10 mg/l	No	＜115 pg/mL	Yes	＜7 pg/mL	＜8 pg/mL	≥3	No	External Validation Set
1446	Female	No	≥35	＜35	Vaginal delivery	≥3	Yes	No	Yes	No	No	No	No	No	≥30 g/l	No	No	No	No	No	≥7	No	No	No	No	＜10 mg/l	＜10 mg/l	No	≥115 pg/mL	No	＜7 pg/mL	≥8 pg/mL	≥3	No	External Validation Set
1447	Female	No	≥35	＜35	Vaginal delivery	＜3	No	No	No	Yes	Yes	Yes	No	No	＜30 g/l	No	No	No	No	No	≥7	No	No	No	No	＜10 mg/l	＜10 mg/l	No	≥115 pg/mL	Yes	＜7 pg/mL	≥8 pg/mL	＜3	No	External Validation Set
1448	Female	No	≥35	≥35	Vaginal delivery	≥3	No	No	Yes	Yes	No	No	No	No	＜30 g/l	No	No	No	No	No	≥7	No	No	No	No	＜10 mg/l	＜10 mg/l	No	＜115 pg/mL	No	＜7 pg/mL	≥8 pg/mL	＜3	No	External Validation Set
1449	Female	No	≥35	≥35	Vaginal delivery	＜3	Yes	No	No	No	Yes	No	No	No	≥30 g/l	No	Yes	Yes	No	No	≥7	No	No	No	No	＜10 mg/l	＜10 mg/l	No	＜115 pg/mL	No	≥7 pg/mL	＜8 pg/mL	≥3	No	External Validation Set
1450	Female	No	≥35	＜35	Vaginal delivery	＜3	No	No	Yes	No	No	No	No	No	≥30 g/l	No	Yes	No	No	No	≥7	No	No	No	No	＜10 mg/l	＜10 mg/l	No	＜115 pg/mL	No	≥7 pg/mL	＜8 pg/mL	＜3	No	External Validation Set
1451	Female	No	≥35	＜35	Vaginal delivery	＜3	No	No	Yes	No	No	No	No	No	≥30 g/l	Yes	No	No	No	No	≥7	No	No	No	No	＜10 mg/l	＜10 mg/l	No	＜115 pg/mL	No	＜7 pg/mL	≥8 pg/mL	＜3	No	External Validation Set
1452	Female	No	＜35	＜35	Vaginal delivery	＜3	No	No	No	No	Yes	Yes	No	No	≥30 g/l	Yes	No	Yes	No	No	≥7	No	No	No	No	＜10 mg/l	＜10 mg/l	No	＜115 pg/mL	No	＜7 pg/mL	≥8 pg/mL	＜3	No	External Validation Set
1453	Female	No	≥35	＜35	Vaginal delivery	＜3	No	No	No	No	No	Yes	No	No	≥30 g/l	Yes	No	Yes	No	No	≥7	No	No	No	No	＜10 mg/l	＜10 mg/l	No	＜115 pg/mL	No	＜7 pg/mL	≥8 pg/mL	＜3	No	External Validation Set
1454	Female	No	＜35	＜35	Vaginal delivery	＜3	No	No	No	No	No	Yes	No	No	≥30 g/l	Yes	No	No	No	No	≥7	No	No	No	No	＜10 mg/l	＜10 mg/l	No	≥115 pg/mL	No	＜7 pg/mL	＜8 pg/mL	＜3	No	External Validation Set
1455	Male	No	≥35	＜35	Vaginal delivery	＜3	No	No	No	Yes	No	No	No	No	＜30 g/l	No	Yes	No	No	No	≥7	No	No	No	No	＜10 mg/l	＜10 mg/l	No	＜115 pg/mL	No	≥7 pg/mL	＜8 pg/mL	＜3	No	External Validation Set
1456	Male	No	＜35	＜35	Vaginal delivery	＜3	No	No	No	Yes	Yes	No	No	No	＜30 g/l	No	Yes	Yes	No	No	≥7	No	No	No	No	＜10 mg/l	＜10 mg/l	No	≥115 pg/mL	No	≥7 pg/mL	＜8 pg/mL	＜3	No	External Validation Set
1457	Female	No	＜35	＜35	Vaginal delivery	＜3	No	No	No	No	Yes	No	No	Yes	≥30 g/l	No	No	No	No	No	≥7	No	No	No	No	＜10 mg/l	＜10 mg/l	No	＜115 pg/mL	No	＜7 pg/mL	＜8 pg/mL	＜3	No	External Validation Set
1458	Female	No	＜35	＜35	Vaginal delivery	＜3	No	No	No	No	No	No	No	No	≥30 g/l	No	Yes	No	No	No	≥7	No	No	No	No	＜10 mg/l	＜10 mg/l	No	＜115 pg/mL	No	≥7 pg/mL	＜8 pg/mL	＜3	No	External Validation Set
1459	Female	No	＜35	＜35	Vaginal delivery	＜3	No	No	No	No	No	No	No	No	≥30 g/l	No	Yes	No	No	No	≥7	No	No	No	No	＜10 mg/l	＜10 mg/l	No	＜115 pg/mL	No	＜7 pg/mL	＜8 pg/mL	＜3	No	External Validation Set
1460	Female	No	≥35	＜35	Vaginal delivery	＜3	No	No	No	No	No	No	Yes	No	≥30 g/l	No	No	Yes	No	No	≥7	No	No	No	No	＜10 mg/l	＜10 mg/l	No	≥115 pg/mL	No	＜7 pg/mL	＜8 pg/mL	＜3	No	External Validation Set
1461	Female	No	≥35	＜35	Vaginal delivery	＜3	No	No	No	No	No	No	No	No	≥30 g/l	No	No	Yes	No	No	≥7	No	No	No	No	＜10 mg/l	＜10 mg/l	No	≥115 pg/mL	No	＜7 pg/mL	＜8 pg/mL	＜3	No	External Validation Set
1462	Female	No	＜35	＜35	Vaginal delivery	＜3	No	No	No	No	No	No	No	No	≥30 g/l	No	Yes	Yes	No	No	≥7	No	No	No	No	＜10 mg/l	＜10 mg/l	No	＜115 pg/mL	No	＜7 pg/mL	＜8 pg/mL	≥3	No	External Validation Set
1463	Male	No	＜35	＜35	Vaginal delivery	＜3	No	No	No	No	No	No	No	No	≥30 g/l	No	No	No	No	No	≥7	No	No	No	No	＜10 mg/l	≥10 mg/l	No	≥115 pg/mL	No	＜7 pg/mL	＜8 pg/mL	＜3	No	External Validation Set
1464	Female	No	≥35	≥35	Vaginal delivery	＜3	Yes	No	No	No	No	No	No	No	≥30 g/l	Yes	Yes	No	No	No	≥7	No	No	No	No	＜10 mg/l	≥10 mg/l	No	＜115 pg/mL	No	＜7 pg/mL	＜8 pg/mL	≥3	No	External Validation Set
1465	Female	No	＜35	＜35	Vaginal delivery	＜3	No	No	No	No	No	No	No	No	≥30 g/l	No	Yes	Yes	No	No	≥7	No	No	No	No	≥10 mg/l	＜10 mg/l	Yes	＜115 pg/mL	No	＜7 pg/mL	＜8 pg/mL	≥3	No	External Validation Set
1466	Female	No	≥35	＜35	Vaginal delivery	＜3	No	No	No	No	No	No	No	No	≥30 g/l	No	Yes	Yes	No	No	≥7	Yes	No	No	No	＜10 mg/l	＜10 mg/l	Yes	＜115 pg/mL	No	＜7 pg/mL	＜8 pg/mL	＜3	No	External Validation Set
